# Supplementary material for: MORF and MOZ acetyltransferases target unmethylated CpG islands through the winged helix domain
Source: Nat Commun. 2023 Feb 8;14:697. doi: 10.1038/s41467-023-36368-5 (PMC9908889; doi:10.1038/s41467-023-36368-5)
Supplement: Supplementary file 4 — Source Data [file 41467_2023_36368_MOESM4_ESM.xlsx]

## Sheet: Fig1
Fig 1f	FLAG									Fig 1g	H3K23ac									Fig 1h	H3K14ac
	MyoD	RPSA	p21 TSS	MEIS1	RPL36AL	FOXP4	CCNA2B	HOXA9			MyoD	RPSA	p21 TSS	MEIS1	RPL36AL	FOXP4	CCNA2B	HOXA9			MyoD	RPSA	p21 TSS	MEIS1	RPL36AL	FOXP4	CCNA2B	HOXA9
WT FLAG 1	0.0612735	3.32571	1.68607	2.0012	1.92832	1.9935	2.48958	0.146113		WT H3K23ac 1	1.84601	6.04014	3.91732	1.94072	5.54639	4.20126	4.82649	2.54705		WT H3K14ac 1	0.185409	2.14939	4.51632	1.60906	3.64258	2.11179	2.51001	0.891404
WT FLAG 2	0.116139	3.89259	2.0404	2.3364	2.5273	2.34057	3.24237	0.126525		WT H3K23ac 2	2.65577	4.45044	3.93768	2.17526	5.8051	5.02651	5.84501	3.28392		WT H3K14ac 2	0.227124	1.81471	4.42527	1.52521	3.473	2.14484	2.40035	0.87943
WT FLAG 3	0.102753	4.02755	1.7914	2.01968	2.43469	2.31448	2.88698	0.0807578		WT H3K23ac 3	2.00222	5.02713	3.81786	2.33423	5.82563	5.25901	5.79334	2.86979		WT H3K14ac 3	0.200489	2.00974	4.2036	1.55665	3.1243	2.09463	2.56197	0.950165
deltaWH1 FLAG 1	0.031248	0.512037	0.263333	0.443336	0.216282	0.232073	0.361153	0.0869444		deltaWH1 H3K23ac 1	0.757907	2.79453	2.60397	1.60403	4.18968	3.05686	2.9198	1.61911		deltaWH1 H3K14ac 1	0.135157	1.75027	3.2096	1.50512	3.36495	1.50177	1.40364	0.759106
deltaWH1 FLAG 2	0.0343147	0.438397	0.280566	0.436936	0.196638	0.25275	0.218026	0.0712152		deltaWH1 H3K23ac 2	0.821989	2.44367	2.16451	1.54608	4.07144	2.30474	2.64221	1.15372		deltaWH1 H3K14ac 2	0.12091	1.23337	2.4751	1.23166	2.18353	1.10314	1.25564	0.571686
deltaWH1 FLAG 3	0.0497339	0.606237	0.351236	0.498251	0.305854	0.350961	0.194721	0.0918347		deltaWH1 H3K23ac 3	0.581418	2.45264	1.81902	1.37829	2.90474	2.11867	2.21902	0.953739		deltaWH1 H3K14ac 3	0.118357	1.26606	2.57122	1.30645	1.98612	1.09589	1.19105	0.626549
deltaWH2 FLAG 1	0.0530497	3.0774	1.28002	0.991128	1.60627	1.57999	2.06497	0.0615014		deltaWH2 H3K23ac 1	1.80454	4.25794	2.61969	2.28122	5.50312	4.02059	3.54189	2.15673		deltaWH2 H3K14ac 1	0.147261	2.40595	3.29992	2.42144	3.77767	2.10348	2.64058	0.933539
deltaWH2 FLAG 2	0.0434635	2.3736	1.21493	0.815707	1.16735	1.27745	1.7639	0.0621583		deltaWH2 H3K23ac 2	1.47372	3.94421	2.73713	2.21314	4.76096	4.09746	4.44443	2.29466		deltaWH2 H3K14ac 2	0.130063	2.14972	3.02982	2.08834	3.13411	1.94831	2.48994	0.915255
deltaWH2 FLAG 3	0.0397006	2.34939	1.37653	0.823814	1.18772	1.41605	2.06332	0.061232		deltaWH2 H3K23ac 3	1.65428	4.48012	2.31799	1.99171	4.46999	3.16527	3.38298	2.18757		deltaWH2 H3K14ac 3	0.154146	2.34631	2.59321	1.93757	3.0285	1.77256	2.16108	0.773122
deltaWH1/2 FLAG 1	0.0512184	0.350801	0.184141	0.332932	0.203192	0.202156	0.223321	0.060114		deltaWH1/2 H3K23ac 1	0.906956	2.02991	1.4494	1.477	2.43034	1.90388	1.80438	0.90571		deltaWH1/2 H3K14ac 1	0.160118	1.22733	2.20907	1.79389	2.16379	1.44268	1.17736	0.599815
deltaWH1/2 FLAG 2	0.0521671	0.298046	0.151021	0.266453	0.144697	0.14607	0.189757	0.0699939		deltaWH1/2 H3K23ac 2	0.664447	2.35348	1.65444	1.8954	3.03195	2.52623	1.95202	1.19961		deltaWH1/2 H3K14ac 2	0.109792	1.49726	2.44198	2.07416	1.92906	1.60334	1.19059	0.736961
deltaWH1/2 FLAG 3	0.0638523	0.303919	0.17133	0.25151	0.149786	0.159336	0.182043	0.0686692		deltaWH1/2 H3K23ac 3	0.954006	2.00348	1.5581	1.79485	3.09938	1.98356	1.75787	1.03313		deltaWH1/2 H3K14ac 3	0.123746	1.02863	1.99336	1.79656	1.8584	1.2621	0.994376	0.589984
Fig1c: EMSA for MORF WH1 with 147DNA						Fig1d: EMSA for MORF WH2 with 147DNA

## Sheet: Fig2
Fig2c: CSPs of MORF WH2 in presence of A-DNA(15) (1:4)						Fig2g top: EMSA for MORF WH2 K127A/K131A with 147DNA					Fig2g bottom: EMSA for MORF WH2 R151A/R153A/K157A/R158A with 147DNA
Residue(s)	Shift Dist	Seq Num
101Asp	0.05725	101
102Leu	0.06481	102
103Arg	0.04512	103
104Asn	0.07703	104
105Val	0.04474	105
106Asp	0.02256	106
107Trp	0.02788	107
108Asn	0.05813	108
109Lys	None	109
110Leu	0.00732	110
111Leu	0.04181	111
112Arg	0.02572	112
113Arg	0.02251	113
114Ala	0.02989	114
115Ile	0.01328	115
116Glu	0.00778	116
117Gly	0.01514	117
118Leu	0.01236	118
119Glu	0.03348	119
120Glu	0.02937	120
122Asn	0.04498	122
123Gly	0.03275	123
124Ser	0.01243	124
125Ser	0.08298	125
126Leu	0.18162	126
128Asn	0.12792	128
129Ile	0.16617	129
130Glu	0.10604	130
131Lys	None	131
132Tyr	0.01567	132
133Leu	0.06473	133
134Arg	0.04929	134
135Ser	0.00929	135
136Gln	0.01284	136
138Asp	0.01929	138
139Leu	0.0063	139
140Thr	0.00782	140
141Ser	0.00464	141
142Thr	0.02593	142
143Thr	0.0259	143
144Asn	0.05231	144
145Asn	0.05083	145
147Ala	0.00767	147
148Phe	0.0187	148
149Gln	0.06624	149
150Gln	0.09903	150
151Arg	0.20198	151
152Leu	0.24149	152
153Arg	0.17482	153
154Leu	0.20977	154
155Gly	0.02888	155
156Ala	0.03745	156
157Lys	None	157
158Arg	0.13312	158
159Ala	0.0215	159
160Val	0.0367	160
161Asn	0.01814	161
162Asn	0.05379	162
163Gly	0.04963	163
164Arg	0.06296	164
165Leu	0.03203	165
166Leu	0.02002	166
167Lys	None	167
168Asp	0.06521	168
169Gly	0.05589	169
171Gln	0.10342	171
172Tyr	0.03325	172
173Arg	0.06582	173
174Val	0.01408	174
175Asn	0.0148	175
176Tyr	0.00843	176
177Gly	0.01364	177
178Ser	0.00846	178
179Leu	0.01682	179
180Asp	0.0074	180
181Gly	0.00402	181
182Lys	0.0089	182

## Sheet: Fig3
Fig3c: Normalized band intensity from EMSAs of GST-MORF WH2 with AT DNA						Fig3d: Normalized band intensity from EMSAs of GST-MORF WH2 with CpG DNA						Fig3g: Normalized band intensity from EMSAs of His-MORF WH1 with CpG DNA
Ratio (DNA:protein)	gel1	gel2	gel3			Ratio (DNA:protein)	gel1	gel2	gel3			Ratio (DNA:protein)	gel1	gel2	gel3
0	0.0223923	0.0190899	0.0230935			0	0.0533712	0.0428588	0.0449687			0	0	0	0
5	0.247715	0.300485	0.227938			5	0.0834163	0.0958952	0.116404			0.5	0.186109	0.126627	0.109417
8	0.469551	0.625078	0.565915			8	0.20634	0.23874	0.447224			1	0.304097	0.223116	0.348646
10	0.636454	0.707362	0.572679			10	0.420374	0.312079	0.608293			1.5	0.761247	0.595953	0.744191
20	0.699231	0.778895	0.724427			20	0.569687	0.52473	0.699263			3	0.958546	0.752298	0.594412
30	0.79978	0.841631	0.786351			30	0.628451	0.61091	0.743894			4.5	1.01974	0.914813	0.972862
40	0.806718	0.849223	0.817816			40	0.628672	0.623035	0.768164			6	1.00019	0.908046	1.03823
50	0.815263	0.854435	0.819943			50	0.683779	0.646971	0.778944			9	1	1	1
	Fig3b top: EMSA for GST-MORF WH2 with A-DNA					Fig3b middle: EMSA for GST-MORF WH2 with CpG DNA				Fig3b bottom: EMSA for GST-MORF WH2 with mCpG DNA					Fig3f top: EMSA for His-MORF WH1 with CpG DNA					Fig3f middle: EMSA for His-MORF WH1 with mCpG DNA					Fig3f bottom: EMSA for His-MORF WH1 with A-DNA					Fig3j: EMSA for His-MORF WH1 K19A/K21A/K22A with DNA147						Fig3k: EMSA for His-MORF WH1 K24A/R26A/K66A with DNA147

## Sheet: Fig4
Fig. 4 (c,d,g,h,I,j.k)								Fig. 4 (e,f)
Gene name	UnMeCpGs (0-1kb)	MOZ(WH1)(0-1kb)	MOZ(FL) (0-1kb)	MOZ(WH2-DPF) (0-1kb)	MOZ(WH1-WH2-DPF) (0-1kb)			Gene name	MOZ(WH1)/IN	MOZ(WH2-DPF)/IN	MOZ(FL)/IN	UnMeCpG/IN
A1BG	0	0.879168	0.527323	1.301	0.645563			REV1	37.7989	0.717176	104.078	924.852
A1CF	0	0.729066	0.41014	0.626408	0.484172			EMX2	47.5317	1.23479	66.0642	684.549
A2M	0	0.707623	0.468732	0.803087	0.706084			MTSS1L	66.8557	3.60147	257.438	665.577
A2ML1	0	0.407419	0.937463	0.513976	0.645563			DNAJC27	37.8762	1.27399	58.0921	613.406
A3GALT2	0.546273	0.750509	0.41014	0.803087	1.2306			FOXC1	40.5256	0.857493	302.168	567.559
A4GALT	56.1569	12.051	11.8941	0.497914	1.2306			RNF2	44.1889	2.17232	98.0119	563.606
A4GNT	0	0.578964	0.761689	0.867334	0.52452			CPLX1	57.2395	1.37199	61.9352	510.645
AAAS	9.3959	1.47958	0.937463	0.851273	0.927996			SLK	28.2191	0.535933	34.0174	499.578
AACS	18.901	9.049	7.96844	0.674593	2.09808			ADAMTS16	13.9664	2.35811	6.72528	497.997
AADAC	0	0.750509	0.468732	0.546099	0.746432			EGLN3	54.8736	0.342997	85.0826	456.893
AADACL2	0	0.300204	0.527323	0.819149	0.463998			GRSF1	61.2692	1.16619	173.669	429.226
AADACL3	0	0.707623	0.0585914	0.883396	0.847301			HAUS2	4.87223	0.192078	5.30515	426.855
AADACL4	0	0.557521	0.761689	0.867334	0.52452			NAB1	38.6285	0.759494	53.8023	391.284
AADAT	65.4435	7.52654	31.9323	0.449729	2.19895			C6orf203	8.51724	0.651695	11.5112	387.331
AAED1	31.6838	11.0647	15.5853	0.144556	1.55338			SORT1	19.6618	0.32156	31.906	379.426
AAGAB	43.4833	6.43294	7.03097	0.658532	2.31999			SPAG9	26.0204	0.464055	50.343	375.474
AAK1	41.7353	16.8757	12.5972	0.433667	2.19895			ADAP1	67.3137	1.45774	89.4619	358.874
AAMDC	18.901	4.09564	5.27323	0.610346	1.85599			DOCK1	41.2541	0.436542	85.9926	354.658
AAMP	33.8689	9.77806	9.84336	0.754902	2.66295			CAMSAP3	38.6939	1.14332	64.8547	346.227
AANAT	22.6157	5.06058	3.51549	0.73884	1.19026			C20orf26	16.9429	1.14332	11.2609	331.998
AAR2	8.1941	2.14431	3.45689	0.674593	1.14991			CTDNEP1	17.2482	0.685995	51.7169	330.417
AARD	25.6748	4.6746	4.04281	0.289111	0.927996			OBSL1	48.0049	1.54349	158.487	325.674
AARS	29.608	7.74097	46.2286	0.497914	3.44973			JADE3	237.658	8.23193	364.104	324.093
AARS2	39.0039	3.45234	8.84731	0.401544	3.30851			JAK2	17.7061	0.533551	12.5122	316.189
AARSD1	20.1029	1.43669	3.86703	0.979767	1.55338			GCSH	22.4379	0.45733	35.7291	305.913
AASDH	29.0617	2.46596	4.51154	0.160617	1.53321			ADNP2	22.5905	0.571662	46.0864	300.379
AASDHPPT	52.9885	3.85976	15.6439	0.562161	1.47269			SPTBN1	49.226	0.514496	159.53	299.589
AASS	34.6337	4.99625	8.78872	0.353358	1.61391			SPCS3	44.5323	0.300123	79.6086	299.589
AATF	73.6376	9.88528	20.0969	0.546099	3.71198			FOS	13.394	1.20049	16.0573	295.636
AATK	19.1196	9.1991	11.1324	0.73884	1.3113			AC004381.6	7.22711	0.402649	12.0769	293.529
ABAT	37.8021	9.049	3.04675	0.690655	1.95686			UBAC2	16.7394	0.724105	32.2535	290.894
ABCA1	42.7186	5.7682	6.62083	0.289111	1.3113			TSHZ3	75.4798	0.971826	81.7461	289.84
ABCA10	0	0.750509	0.351549	0.754902	0.585041			BOK	25.1854	1.88648	45.0437	289.313
ABCA12	0	0.407419	0.292957	0.481852	0.504346			GAS6	70.748	1.02899	100.723	287.732
ABCA13	1.31106	1.07216	0.585914	0.754902	0.786779			DIP2C	450.131	11.3189	894.619	281.408
ABCA2	35.3985	15.5034	16.2298	0.289111	1.61391			KCNQ3	89.0647	2.91548	90.0875	272.713
ABCA3	72.8728	23.3087	29.0028	0.401544	2.5419			TMEM19	19.3241	0.45733	6.00583	270.341
ABCA4	0	0.578964	0.878872	0.465791	0.907822			ZNF606	23.2705	1.24726	30.7116	266.126
ABCA5	31.0283	7.89107	9.609	0.337297	2.46121			B2M	5.78806	0.274398	14.2639	265.072
ABCA6	2.51286	0.428862	1.28901	0.73884	0.52452			EXOSC3	76.9299	0.685995	79.7203	260.46
ABCA7	19.3381	5.51088	4.45295	0.513976	1.53321			CDC42BPB	38.5304	0.881993	79.0053	255.586
ABCA8	0.109255	0.578964	1.11324	0.64247	0.907822			POP7	21.5221	1.79121	78.2705	254.927
ABCA9	0	0.793395	0.0585914	0.36942	0.585041			CCNJ	66.3978	2.40098	114.862	254.532
ABCB1	0	0.34309	0.292957	0.530038	0.322781			KIAA1958	62.1621	1.11474	90.4003	252.951
ABCB10	61.8381	18.1194	34.3932	0.722779	2.82434			FUS	28.4235	0.440996	74.626	251.634
ABCB11	0	0.300204	0.351549	0.658532	0.403477			UNC5B	26.5082	0.95277	96.4826	248.735
ABCB4	18.901	3.36657	4.57013	0.256988	0.52452			EIF2S1	15.0458	2.10698	36.1065	248.603
ABCB5	0	0.707623	0.82028	0.530038	0.342955			R3HDM2	65.253	1.80074	89.1491	247.418
ABCB6	33.7597	2.20864	6.32788	0.722779	1.27095			PBLD	15.5037	1.07799	73.2855	244.414
ABCB7	14.4216	2.23008	1.87493	0.594285	0.968344			HNRNPH3	10.0501	1.15536	51.3657	240.699
ABCB8	37.9114	5.96119	4.21858	0.530038	1.87617			PDE5A	14.6117	0.904265	16.607	237.142
ABCB9	77.243	14.1525	24.7842	0.947643	3.57077			ZMYM2	26.1585	0.128624	75.3857	231.608
ABCC1	11.7995	20.6283	44.8225	0.36942	2.82434			ALX4	105.015	5.03063	266.092	228.183
ABCC10	38.7854	3.30224	6.67942	0.546099	1.79547			PRLR	13.852	1.41486	10.9481	222.913
ABCC11	0	0.536078	0.175774	0.995828	0.746432			TCEA1	21.1557	0.788894	36.035	222.123
ABCC12	0	0.729066	0.234366	0.546099	0.988518			DPYSL5	38.4649	0.685995	65.8594	221.648
ABCC2	0.983292	0.471749	0.585914	0.674593	1.2306			ZNF362	39.9913	1.82932	96.0655	218.17
ABCC3	0	0.450306	0.468732	0.465791	0.585041			ANKS6	21.5678	0.960392	32.6567	218.17
ABCC4	36.2725	7.11912	16.1712	0.289111	1.37182			KPNA4	48.6224	0.561268	66.2007	216.985
ABCC5	48.7276	6.60448	14.4135	0.465791	2.84451			LPGAT1	75.3272	1.14332	95.5094	216.589
ABCC6	0	0	0	0	0			AC110771.1	25.6891	0.583095	38.5374	215.008
ABCC8	38.5669	5.16779	9.72618	0.562161	1.95686			HEG1	22.476	0.914659	40.5602	215.008
ABCC9	1.52956	0.68618	0.644506	0.610346	0.585041			PAG1	14.5552	0.661495	11.7078	208.158
ABCD1	17.4807	9.17766	11.9527	0.947643	1.97704			PSPH	8.49689	0.342997	24.0511	207.104
ABCD2	0	0.471749	0.703097	0.353358	0.706084			BCAP29	13.6612	0.628828	17.6213	206.313
ABCD3	71.1248	38.2974	35.4478	0.754902	4.76102			TMA7	6.43776	1.00882	19.7986	205.523
ABCD4	47.0887	6.19706	9.66759	0.819149	2.96555			TFAP4	39.6424	1.17599	89.9087	205.206
ABCE1	63.3677	4.15997	8.02703	0.674593	1.45252			RFXAP	11.0816	1.09759	61.5598	205.127
ABCF1	25.7841	5.83253	3.69126	0.578223	1.51304			NKD2	44.4942	1.08616	78.8266	202.888
ABCF2	38.7854	5.42511	20.1555	1.0922	3.83303			SOX11	7.93721	0.838438	10.9829	202.361
ABCF3	41.189	5.85397	13.4174	0.610346	2.29982			SLC38A2	44.0108	1.21955	149.173	202.361
ABCG1	0	0.729066	0.234366	0.546099	0.706084			LHX6	47.0999	1.12699	33.0678	202.361
ABCG2	2.4036	0.128659	0.234366	0.385482	0.342955			GNAL	116.005	0.685995	204.782	201.834
ABCG4	49.6016	9.02755	11.3667	0.706717	1.85599			CDH2	102.802	2.05798	178.924	201.728
ABCG5	0	0.62185	0.585914	0.819149	0.605215			PRDM15	48.3559	0.205798	142.388	201.57
ABCG8	0	0.536078	0.234366	0.867334	0.907822			CDKN1C	85.0415	1.71499	90.9812	200.78
ABHD1	12.7828	1.73689	2.46084	0.578223	0.786779			DLG1	73.7245	0.400163	105.728	200.385
ABHD10	47.5258	2.14431	7.44111	0.353358	1.41217			BMP8B	111.274	0.685995	173.919	199.199
ABHD11	35.5078	7.14056	5.85914	0.513976	1.51304			HTATSF1	20.1483	0.282468	17.6642	198.804
ABHD12	33.2134	14.1739	27.3622	0.192741	1.67443			MIS18BP1	15.7727	1.63876	29.8901	196.564
ABHD12B	0	0.68618	0.937463	0.449729	0.585041			TMEM175	13.6612	1.08616	12.4079	195.51
ABHD13	12.5643	4.76037	12.4214	0.128494	1.25078			UBE2E2	27.1888	1.15762	45.9822	195.247
ABHD14A	0	0.62185	0.644506	0.803087	0.887649			PTCHD2	77.1131	1.16619	77.8256	194.851
ABHD14A-ACY1	33.1041	6.73314	9.78477	0.690655	2.86468			EPB41L4A	19.852	0.504408	18.4738	194.456
ABHD14B	28.8432	6.15418	6.91379	0.401544	1.63408			FOXF2	179.503	3.42997	875.851	192.875
ABHD15	16.2789	10.8502	6.38647	0.546099	2.17877			POU3F2	92.1938	3.31564	243.153	192.085
ABHD16A	34.1967	1.73689	8.73012	0.64247	2.46121			AP2B1	2.62699	0.595732	6.98046	191.294
ABHD16B	0.655528	0.879168	0.292957	1.06008	0.887649			SS18L1	103.947	1.23479	283.776	189.977
ABHD17A	54.5181	15.3104	39.6078	0.803087	4.09529			JAG2	70.2901	1.54349	283.4	189.713
ABHD17B	42.9371	11.129	23.9639	0.497914	3.0866			ELOVL7	47.566	0.600245	53.4894	189.318
ABHD17C	0	1.02927	0.82028	0.64247	0.766606			ZBTB7A	34.3437	0.293998	59.5221	188.923
ABHD2	71.9988	9.13477	10.4879	0.417605	3.65146			ADAM10	48.0239	0.64312	98.2204	188.132
ABHD3	81.0669	23.5874	26.9521	0.417605	2.88486			RAB31	155.92	2.40098	216.46	186.551
ABHD4	14.8586	0.793395	4.27717	0.256988	1.33147			MARVELD1	51.2866	1.51899	136.919	185.874
ABHD5	48.5091	16.6399	19.8039	0.208803	1.81564			ZNF837	37.9154	1.37199	18.7682	184.338
ABHD6	70.1415	23.2872	30.8191	0.64247	2.76381			C1orf229	98.9099	2.57248	126.998	183.389
ABHD8	36.7096	6.17562	4.8045	0.578223	1.53321			CDS1	23.9134	0.990881	62.5608	181.809
ABI1	31.9023	6.69025	17.0501	0.112432	2.03756			ABHD13	33.8858	0.914659	88.4192	181.809
ABI2	53.207	18.6126	21.796	0.305173	2.01738			COMMD3	33.5356	0.625466	34.8868	181.357
ABI3	1.42031	0.943497	0.351549	0.674593	0.625389			DEXI	12.3637	0.636995	25.918	180.228
ABI3BP	2.18509	0.128659	0.0585914	0.481852	0.342955			UPF3A	18.4475	0.293998	21.4494	180.228
ABL1	2.84062	1.71545	2.57802	0.401544	1.06921			POLR3G	9.61624	1.14332	7.50729	179.437
ABL2	19.4473	10.0568	17.2259	0.497914	1.43234			ZFP1	67.4663	4.00163	94.2582	178.647
ABLIM1	0	0.321647	0.703097	0.658532	0.68591			AZI2	26.7308	1.54349	37.0672	178.383
ABLIM2	23.4897	9.00611	7.79266	0.337297	1.51304			RB1	26.9026	0.857493	50.8306	178.12
ABLIM3	26.8766	4.33151	2.57802	0.674593	1.12973			TMEM18	10.1963	0.45733	8.34143	178.014
ABR	0.437018	0.600407	1.17183	0.931581	0.564867			RAPGEF6	2.92362	0.923454	10.0097	177.856
ABRA	0	0.493192	0	0.706717	0.766606			AFG3L2	22.9721	0.171499	43.8968	177.593
ABRACL	87.1852	18.3982	46.756	0.36942	3.44973			CNOT6	42.777	0.857493	113.339	176.433
ABT1	34.4152	1.82267	7.73407	0.674593	2.21912			RHNO1	30.3369	1.11474	24.1902	176.012
ABTB1	40.2057	13.3805	12.0112	0.546099	2.40069			DNASE1L1	139.206	3.20131	148.895	175.801
ABTB2	96.3626	24.3165	25.0771	0.256988	3.67164			YPEL2	95.5213	2.12658	135.381	175.485
AC000003.2	0	0.493192	0.644506	0.674593	0.403477			ARHGAP21	94.4833	1.25766	303.628	174.431
AC002310.13	34.743	2.98059	18.4563	0.385482	1.85599			RANBP2	17.2176	0.274398	41.7906	173.904
AC002365.1	2.29435	0.643294	1.23042	0.594285	1.04904			EVC	19.0798	0.914659	39.8304	173.904
AC002398.9	8.63111	0.771952	1.58197	0.658532	1.12973			PCMTD2	24.5748	0.594529	20.2697	172.85
AC002451.1	0	0.407419	0.351549	0.610346	0.665736			C9orf69	101.657	2.51531	220.631	172.323
AC002472.1	0	0.214431	0.0585914	0.224864	0.443824			NAP1L4	43.8582	1.14332	64.3681	172.323
AC002472.13	21.0861	3.8812	1.52338	0.690655	1.25078			SPTLC1	11.0663	1.31482	19.3938	172.323
AC002553.1	0	0.664737	0.175774	0.867334	0.907822			LCORL	90.8963	0.685995	202.697	171.69
AC002985.3	3.71466	0.836282	1.75774	0.867334	0.726258			GORASP2	16.0623	0.65961	17.902	169.793
AC003002.4	9.72366	0.814839	2.22647	0.497914	0.867475			DRAP1	55.277	1.86199	46.6525	169.161
AC003002.6	16.9345	1.07216	4.27717	0.626408	1.51304			SUCLA2	27.6058	0.538996	19.662	168.529
AC003005.4	23.2712	1.28659	2.22647	0.176679	0.585041			NOM1	51.1105	1.71499	104.14	168.107
AC003006.7	43.1556	4.35295	5.03886	0.722779	1.81564			BLVRA	17.0678	0.59245	20.0194	168.107
AC003043.1	0	1.00783	0.761689	1.07614	0.68591			SFXN5	46.2495	0.342997	42.7338	167.806
AC003101.1	1.31106	0.986384	0.292957	1.02795	1.25078			TRAPPC10	57.8283	1.32299	120.295	166.948
AC003102.1	0	0.514635	0.468732	0.899458	0.383303			PLEKHA8	65.2072	1.71499	69.5676	166.394
AC004017.1	0	0.514635	0.117183	0.449729	0.645563			CHN1	26.5133	0.617395	49.2979	165.999
AC004076.7	0	0.450306	0.234366	0.401544	0.242086			DLL1	24.7979	0.554072	58.4221	165.999
AC004076.9	13.2198	0.643294	2.16788	0.899458	0.927996			CLCF1	348.474	1.02899	284.026	165.683
AC004381.6	60.8548	7.78385	13.0073	0.433667	2.66295			POU2F1	343.437	11.6619	820.797	165.209
AC004466.1	0.437018	0.514635	0.527323	1.18857	0.625389			UTP15	2.28958	1.30339	4.12901	164.945
AC004528.1	19.2288	5.55377	5.91774	0.176679	0.94817			PGRMC2	32.3289	0.685995	29.7789	164.418
AC004817.1	0	0.68618	0.41014	0.530038	0.706084			FAM207A	27.7366	1.34749	34.1403	163.232
AC004824.2	0.218509	0.428862	0.468732	0.722779	0.706084			TRIB3	57.4685	1.54349	141.075	162.442
AC004899.1	0	0	0	0	0			ARMC10	170.803	6.85994	247.741	162.31
AC005003.1	70.9062	9.58507	25.3701	0.803087	3.0866			PTGR2	3.56157	1.98176	27.9438	161.651
AC005008.2	0.655528	0.600407	0.351549	0.706717	0.403477			UGT8	7.78457	0.771744	23.1475	161.572
AC005082.1	0.327764	0.300204	0.527323	0.481852	0.52452			FHDC1	208.581	3.08698	272.139	161.256
AC005358.1	0	0.471749	0.117183	0.64247	0.645563			TNFRSF11B	2.57578	0.600245	3.75365	161.256
AC005477.1	1.52956	0.514635	0.41014	1.15645	0.68591			HNRNPL	23.6355	0.448535	30.2217	160.94
AC005481.5	0	1.58679	1.05465	1.25282	1.39199			EBF4	104.863	1.88648	98.2204	160.202
AC005488.1	0	0	0	0	0			NTN1	221.631	6.00245	206.451	159.939
AC005493.1	0.109255	0.707623	0.292957	0.626408	0.605215			AC021860.1	179.503	4.80196	469.206	159.675
AC005544.1	0	1.00783	0.527323	0.947643	1.14991			INO80	42.5862	1.45774	111.984	159.675
AC005549.3	0	0.68618	1.17183	0.690655	0.443824			RP11-155D18.14	20.7894	2.53818	48.0467	159.675
AC005606.1	1.52956	1.28659	1.23042	0.91552	1.04904			TBCD	33.8858	0.571662	78.3052	159.412
AC005609.1	1.09255	0.96494	1.05465	1.06008	0.68591			TMEM47	60.4449	3.42997	187.682	158.885
AC005779.2	18.3548	4.56738	16.7572	0.401544	1.27095			KITLG	12.5011	0.463046	25.0869	158.772
AC005841.1	0.655528	0.643294	0.644506	1.06008	0.443824			AXIN1	293.524	0.342997	641.873	158.094
AC006014.1	0	0	0	0	0			H2AFZ	51.8208	0.628828	189.559	158.094
AC006116.20	0	0.771952	0.82028	0.770964	0.766606			CPSF2	19.2979	2.64598	82.044	156.513
AC006126.3	0.437018	0.214431	0.351549	0.27305	0.504346			ARSB	29.0777	0.651695	44.4181	156.513
AC006156.1	0	0	0	0	0			TGFA	25.1396	0.548796	28.6528	156.513
AC006372.1	0	0.879168	1.11324	1.22069	0.907822			METTL4	5.39687	0.489996	7.23917	155.986
AC006435.1	0	1.07216	0.937463	1.39737	0.907822			CDCA2	23.7099	1.10521	36.9804	155.723
AC006449.1	0	0.385976	0.234366	0.883396	0.363129			RIMKLA	30.8521	1.02899	24.7115	155.723
AC006455.1	0	0	0	0	0			DICER1	428.151	4.45896	759.488	155.328
AC006486.1	43.0463	7.54798	8.61294	0.385482	1.89634			EXD1	8.24249	1.30339	3.75365	154.932
AC006486.9	57.1402	28.069	38.4946	0.497914	4.07511			NHLRC2	31.7336	0.548796	49.2979	154.616
AC006538.4	20.8676	10.4642	13.1245	0.321235	1.67443			GTF2E2	15.2521	0.448535	20.9819	154.537
AC006547.14	0.655528	0.0428862	0.117183	0.0803087	0.181564			CSGALNACT1	22.0372	0.685995	31.7496	154.406
AC006946.15	9.3959	10.6787	6.38647	1.04401	1.41217			SDF4	56.4486	1.1849	58.8071	154.142
AC006967.1	0	0.578964	0.41014	1.10826	0.907822			LAPTM4B	49.2718	1.09759	47.7964	153.879
AC007040.11	37.5836	15.4176	25.7216	0.208803	2.68312			ZNF341	28.3908	0.600245	19.863	153.879
AC007204.1	0	0.321647	0.175774	0.337297	0.181564			ARPC5L	4.61187	0.563495	6.25608	153.879
AC007216.2	0.109255	0.300204	0.234366	0.626408	1.10956			SMNDC1	22.6996	2.20498	60.2371	153.668
AC007375.1	74.5117	11.6651	18.0462	0.417605	3.16729			VWA9	46.5409	1.30963	48.3424	153.668
AC007377.1	0	0.578964	0.527323	0.770964	0.766606			HS6ST3	159.126	4.45896	269.637	153.352
AC007382.1	0.218509	0.536078	0.468732	0.546099	0.443824			C16orf72	130.506	2.74398	395.801	152.719
AC007401.2	0	0.450306	0.292957	0.819149	0.443824			KATNAL1	26.1585	0.600245	25.0243	152.719
AC007421.1	31.9023	13.7879	20.6242	0.385482	2.64277			UBL3	184.311	4.63046	242.11	152.403
AC007461.1	1.2018	0.814839	0.41014	0.594285	0.625389			MAFA	51.0322	1.25766	41.9852	152.166
AC007557.1	0.437018	0.514635	0.468732	0.562161	0.907822			H2AFV	32.4064	0.448535	15.3996	151.771
AC007773.3	70.1415	20.7569	33.2213	0.546099	3.16729			KLHDC1	10.4303	0.762216	27.8048	151.375
AC007919.2	0	0.450306	0.703097	1.15645	0.302607			CLN8	92.0411	4.00163	200.194	151.138
AC007952.1	0	0	0	0	0			TMEM65	51.7445	1.22499	110.643	151.138
AC007952.5	0	0	0	0	0			NT5C	28.2382	0.685995	45.0437	151.138
AC007952.6	0	0	0	0	0			MUS81	6.84584	0.428747	23.5854	150.19
AC007956.1	9.50515	0.922054	1.64056	0.963705	0.706084			SPTSSA	20.1865	0.257248	38.0578	149.399
AC007965.1	0	0	0	0	0			CNNM3	73.4192	1.02899	118.865	148.925
AC008060.7	0	0.771952	0.41014	0.64247	0.827127			CTD-3105H18.14	8.33407	0.137199	13.2629	148.609
AC008132.1	0	0	0	0	0			CASC5	4.62277	0.310331	5.42193	147.976
AC008132.13	0	0	0	0	0			SKA3	36.3585	2.88118	48.0467	147.818
AC008267.1	0.109255	0.128659	0.117183	0.208803	0.181564			LMTK2	33.7942	0.926093	54.553	147.028
AC008271.1	0	0.578964	0.234366	0.610346	0.706084			ODF2	19.6904	0.7667	22.3011	146.576
AC008372.1	53.207	4.69604	20.8586	0.497914	2.2393			LAMP1	30.9551	0.617395	53.552	146.237
AC008387.1	1.42031	0.364533	0.292957	0.578223	0.564867			FOXO3	246.13	2.91548	340.331	145.052
AC008394.1	1.52956	0.428862	0.175774	0.530038	0.68591			EN2	178.015	1.88648	613.408	144.744
AC008443.1	0	0.814839	0.703097	0.819149	1.04904			CEBPG	60.852	0.838438	85.9168	144.656
AC008498.1	0.983292	0.493192	0.468732	0.36942	0.52452			C19orf54	6.08374	0.636995	8.93725	144.656
AC008686.1	0	0.471749	0.0585914	0.530038	0.42365			PNPLA6	5.49499	0.59245	11.6022	144.393
AC008914.1	0.655528	0.407419	0.703097	0.931581	0.605215			RFC2	18.6728	1.29577	29.6121	143.866
AC008948.1	0	0	0.468732	0.144556	0.100869			AP1G1	28.2382	2.05798	93.8411	143.866
AC008964.1	0	0.514635	0.527323	0.706717	0.665736			ILKAP	93.4149	2.74398	294.87	143.866
AC009041.2	22.0694	9.75662	5.15605	0.240926	0.887649			ZNF799	10.8755	0.171499	16.2658	143.339
AC009060.1	0	0	0.0585914	0.0160617	0			RNF19A	111.96	1.97223	110.107	143.273
AC009065.1	0	0.235874	0	0.240926	0.26226			ARL6IP6	56.8961	0.943242	52.0818	143.273
AC009365.3	0	0.407419	0.585914	0.546099	0.403477			DNAJC30	24.9819	2.01987	65.4803	142.68
AC009403.2	61.9474	12.3941	19.6867	0.690655	3.36903			COL13A1	16.6259	0.685995	27.1417	142.483
AC009802.1	0	0	0	0.0481852	0.181564			GNAO1	31.4944	0.45733	30.5853	142.285
AC009892.10	1.2018	0.171545	0.468732	0.385482	0.463998			TCFL5	127.072	0.514496	497.358	142.285
AC009977.1	0	0	0	0	0			ASAH2B	1.64087	0.200082	4.37925	142.285
AC010327.2	2.73137	0.793395	0.761689	1.06008	0.827127			HOXA5	54.263	3.25847	649.381	142.021
AC010336.1	36.491	5.55377	7.44111	0.947643	1.93669			ELK4	20.9585	0.527688	29.0667	141.494
AC010368.2	0	0.471749	0.82028	0.690655	0.746432			SCLY	45.0589	0.583095	50.2989	141.494
AC010441.1	50.0386	4.09564	5.91774	0.819149	2.19895			GAL	50.3708	1.95998	105.281	141.382
AC010536.1	0	0.514635	0.292957	0.754902	1.25078			BEND3	162.56	2.40098	420.408	141.231
AC010547.9	0	0.407419	0.351549	0.754902	0.544693			FAM76B	12.2021	0.403526	13.9106	141.099
AC010642.1	43.0463	7.33355	19.5695	0.754902	2.50156			MDGA1	88.9665	1.02899	116.542	141.055
AC010646.3	0.218509	0.450306	0.644506	0.610346	0.68591			CEP170	14.0319	0.979992	59.7008	140.848
AC010760.1	0	0	0	0.0160617	0.0201738			CASK	42.8609	2.05798	85.3329	140.704
AC010877.1	0	0	0	0	0			CARF	3.05277	0.0571662	5.2134	140.704
AC011239.1	0	0.428862	0.351549	0.883396	0.282434			ZNF18	7.57469	0.414455	8.34143	140.177
AC011294.3	0	0.62185	0.351549	0.883396	0.847301			NOXA1	58.0409	2.40098	95.4052	139.914
AC011298.1	0	0	0.117183	0	0			ABCB9	27.475	1.83971	48.1149	139.716
AC011308.1	0	0.257317	0.117183	0.754902	0.443824			CTD-2368P22.1	44.7231	2.57248	75.9071	139.65
AC011366.3	0	0.407419	0.937463	0.401544	0.625389			ARIH1	39.335	1.47489	164.535	139.65
AC011475.1	0	0.857725	0	0.770964	0.504346			EIF1AX	13.7702	0.465496	43.7925	139.518
AC011484.1	0	0.34309	0.292957	0.433667	0.827127			TUBGCP5	34.3437	0.881993	102.242	138.86
AC011500.1	0	0.321647	0.644506	0.626408	0.605215			VTI1A	2.64574	1.56254	15.9877	138.728
AC011530.4	0	0.428862	0.527323	1.0922	0.867475			PNPLA3	193.47	6.00245	360.35	138.548
AC011551.3	26.8766	8.4057	9.96054	0.626408	1.45252			FGFR3	147.907	3.42997	300.709	138.22
AC011755.1	0.983292	0.257317	0.351549	0.433667	0.544693			RRAGC	126.843	3.20131	152.231	137.806
AC011897.1	15.7327	2.76616	3.3983	0.530038	0.94817			KLF3	47.1653	1.85219	117.114	137.542
AC011997.1	1.09255	0.0643294	0.175774	0.0963705	0.161391			ALDH9A1	15.4776	0.857493	15.1397	137.542
AC012067.1	0	0	0	0	0			FAM86A	3.20541	0	48.7974	137.542
AC012123.1	0	1.41525	1.64056	1.23675	1.99721			MRPS18B	0.955651	0.492126	2.77443	137.147
AC012215.1	0.655528	0.107216	0.234366	0.626408	0.625389			ZNF627	2.97645	1.07187	8.6021	136.752
AC012313.1	0	0.235874	0.527323	0.690655	0.443824			SLMAP	56.7816	1.56254	193.66	136.664
AC012360.1	0	0.0857725	0.175774	0.224864	0.201738			UBE2Q2	82.9744	2.94978	162.658	136.639
AC012360.2	0.655528	0.62185	0.351549	0.465791	0.625389			RNPS1	108.679	0.571662	163.909	136.594
AC012414.1	0	0	0	0	0			NEK7	40.4111	0.45733	47.1291	136.554
AC012485.1	0	0.34309	0.527323	0.690655	0.847301			PLEKHA1	52.3333	1.37199	97.5948	136.413
AC012493.2	0	0.34309	0.585914	0.417605	0.302607			CCSAP	106.42	1.57779	109.356	136.277
AC013269.5	0	0	0	0	0			TAMM41	0.839513	0.943242	12.9292	135.961
AC013449.1	0	0.171545	0.234366	0.256988	0.363129			FOXQ1	77.1016	0.728869	89.9311	135.61
AC013468.1	0	0.557521	0.175774	0.465791	0.544693			PTPLA	62.2766	2.74398	167.663	135.566
AC013469.1	0	0.428862	0.703097	0.337297	0.625389			RP11-613M10.9	268.797	6.00245	884.609	135.434
AC015660.1	0	0.600407	1.05465	0.931581	0.766606			DDX20	20.5339	0.812362	32.2023	135.386
AC015688.3	0	0.493192	0.585914	1.15645	0.827127			NOA1	12.3637	0.489996	23.2369	135.171
AC015987.2	0.764782	0.514635	0.468732	0.931581	0.968344			ACTR2	20.1483	0.788894	35.6596	135.058
AC015989.1	0.218509	0.171545	0.175774	0.289111	0.42365			PCMTD1	30.2225	0.960392	61.81	134.696
AC015989.2	0	0.34309	0.468732	0.224864	0.141217			HSPA5	10.1446	1.24007	51.2036	134.644
AC016251.1	0.437018	0.600407	0.996054	0.706717	0.766606			PPTC7	133.483	4.03022	358.473	134.538
AC016559.1	0	0.450306	0.41014	0.819149	0.42365			SLC29A1	6.25819	1.22907	3.54511	133.853
AC016586.1	1.96658	0.664737	0.878872	1.33313	0.847301			RNASEH1	21.8551	0.280634	19.9057	133.787
AC016745.1	0	0.0214431	0	0	0			DEPTOR	2.61281	0.221939	14.2786	133.063
AC016752.1	0	0	0	0	0			BTBD3	181.793	4.45896	307.799	132.799
AC016757.3	0	0.750509	0.468732	0.706717	1.10956			OGFOD2	7.42206	0.385872	8.02863	132.081
AC016885.1	0	0.428862	0.175774	0.867334	0.746432			ARHGAP24	1.71719	0.342997	10.3225	132.009
AC017028.1	0.874037	0.836282	0.644506	1.07614	0.645563			MAFG	91.4	1.64639	149.395	132.009
AC017081.1	0	0	0	0	0			WDR27	30.9093	1.57779	48.2969	131.921
AC017104.2	1.74807	0.321647	0.468732	0.433667	0.383303			KBTBD2	303.14	4.80196	529.264	131.535
AC018445.1	0	0.278761	0.644506	0.449729	0.665736			BOD1L1	20.4813	0.623631	32.0766	131.218
AC018470.1	64.5695	14.9887	46.2872	0.305173	1.99721			HDDC2	36.1754	0.966629	56.4184	131.218
AC018512.1	3.16838	0.34309	0.117183	0.626408	0.42365			YTHDC1	11.2013	1.37199	20.9819	130.902
AC018630.1	0	0.107216	0.117183	0.0803087	0.0806953			SLC24A3	19.0798	0.514496	22.3133	130.428
AC018755.1	24.8008	1.43669	4.15999	0.610346	0.988518			CSGALNACT2	17.8206	0.914659	15.1189	130.164
AC018816.3	0	0.707623	0.761689	0.867334	0.847301			JUND	103.603	0.943242	252.12	129.863
AC018867.1	0	0.385976	0.292957	1.02795	0.645563			UBE2L6	15.7294	0.308698	19.1436	129.462
AC018867.2	0.218509	0.385976	0.292957	0.626408	0.665736			FAT1	59.8344	0.857493	83.6229	129.242
AC019171.1	0	0.68618	0.292957	0.851273	0.726258			EXOC5	37.4346	2.31523	45.6694	129.005
AC019206.1	0	0.643294	0.292957	0.979767	0.968344			WDR33	4.79051	0.870685	18.4795	128.689
AC019294.1	38.7854	4.50306	5.27323	0.192741	1.19026			NDUFS6	22.4837	1.47489	46.6703	128.583
AC020629.1	0	0.407419	0.292957	0.481852	0.383303			PLK2	34.0232	0.205798	33.2823	128.583
AC020907.1	3.05913	0.922054	0.41014	0.787026	1.04904			AURKAIP1	90.2858	2.68681	167.037	128.531
AC020922.1	33.2134	5.83253	22.4405	0.594285	3.36903			RP5-1021I20.4	5.49499	2.85831	38.1621	128.452
AC020952.1	0	0.557521	0.937463	0.674593	0.564867			TULP3	28.3203	1.08176	21.4632	128.452
AC021218.2	1.31106	0.62185	1.28901	1.301	0.94817			CWF19L1	6.41082	1.76399	17.3383	128.452
AC021860.1	33.1041	8.4057	21.9718	0.224864	1.00869			LCLAT1	18.7746	1.09759	47.5462	128.056
AC022210.1	0	0.300204	0.82028	0.706717	0.302607			CHRAC1	37.8821	0.374179	38.7877	127.925
AC022400.2	29.171	10.7644	10.2535	0.305173	1.49286			RBM38	53.7593	1.98938	105.102	127.661
AC022431.2	0	0.34309	0.351549	0.851273	0.867475			YWHAZ	34.0003	0.428747	36.9108	127.529
AC022498.1	0	0.600407	0.878872	0.899458	0.927996			FMNL2	89.866	1.02899	202.697	127.153
AC022532.1	0.109255	0.578964	0.585914	1.0922	0.867475			CTNND2	61.6355	3.15557	59.8081	127.002
AC022819.2	0	0.385976	0.468732	0.658532	0.726258			SNAPC2	6.47624	0.514496	2.77055	126.739
AC023469.1	0	0.557521	0.761689	0.353358	0.706084			SSBP3	142.183	2.74398	301.543	126.701
AC023590.1	0	0.278761	0.468732	0.722779	0.403477			HNRNPU	84.5063	1.90208	438.949	126.581
AC023632.1	0	0.471749	0.644506	0.883396	0.564867			HADH	26.6354	1.25766	86.5424	126.476
AC024257.1	0.437018	0.793395	0.351549	0.64247	0.564867			HABP4	63.7266	0.800327	75.6985	126.476
AC024580.1	0	0.0643294	0	0.385482	0.0806953			USP15	20.1769	0.750306	27.1357	126.476
AC024592.12	38.6761	6.81891	20.5656	0.530038	3.04625			PRKRA	40.9835	0.728869	49.8922	126.475
AC024940.1	103.246	20.1136	88.4731	0.947643	4.80137			AP000769.1	2.06062	2.57248	1.87682	126.475
AC025262.1	0	0.364533	0.703097	0.64247	0.484172			ESD	9.15832	0.685995	38.6625	126.159
AC025263.3	0.546273	0.750509	0.351549	0.513976	0.827127			CYTH3	24.9055	0.400163	37.745	126.024
AC025278.1	0	0.171545	0	0.144556	0.121043			IGFBP3	66.3978	2.17232	67.5656	125.949
AC025287.1	0.109255	0.536078	0.41014	0.449729	0.403477			POLR3B	6.18187	0.49544	5.839	125.798
AC026202.1	65.225	13.0374	28.7098	0.128494	2.94538			KCNAB2	31.4054	0.514496	21.792	125.685
AC026310.1	1.09255	0.793395	0.351549	0.963705	0.564867			DDX17	65.2354	1.82052	213.669	125.553
AC026369.1	0	0.278761	0	0.208803	0.221912			PKP4	115.395	0.800327	357.848	125.527
AC026407.1	0	0.707623	0.0585914	0.594285	0.867475			SRRM1	34.4455	1.18143	82.1631	125.422
AC026461.1	0	0.34309	0	0.417605	0.52452			WIPF1	28.6198	0.886076	55.6791	125.422
AC026703.1	0.874037	0.493192	0.644506	0.513976	0.786779			CAMK1D	415.788	6.51695	810.787	125.346
AC026740.1	0	0.34309	0.234366	0.626408	0.665736			CEP250	9.90764	0.748358	17.517	125.211
AC027228.1	0	0.922054	0.761689	1.14038	0.806953			ZBTB25	366.333	4.11597	719.449	124.895
AC027307.3	0	2.07998	17.3431	0.73884	1.75512			XPO4	8.43874	0.514496	15.2827	124.895
AC027309.1	0	1.07216	0.468732	0.963705	0.564867			PDS5B	77.4641	0.743161	213.332	124.631
AC027763.2	5.46273	1.41525	3.3983	0.73884	1.41217			10-Sep	69.2216	0.857493	113.235	124.499
AC037199.1	0	0.793395	0.937463	1.38131	1.14991			CHST2	164.85	3.00123	167.663	124.463
AC037459.4	7.53857	0.536078	0.937463	0.27305	0.665736			FGF2	101.199	1.14332	188.725	124.443
AC040160.1	10.5977	1.80122	2.40225	0.931581	0.847301			NCKAP1	45.1047	0.514496	104.476	124.368
AC040977.1	14.0938	4.88903	11.4839	0.690655	2.11825			SLU7	4.68483	0.54088	4.76424	124.262
AC051642.1	0	0.278761	0.234366	0.626408	0.585041			FAM114A2	4.75906	0.342997	5.27298	124.104
AC055736.1	0	0.557521	0.761689	0.706717	0.827127			APBB2	61.3607	1.97223	97.5948	123.841
AC061975.10	0	0.107216	0.585914	0.449729	0.42365			USP43	16.9811	0.45733	30.0292	123.63
AC061992.1	0	0.578964	0.468732	1.04401	1.45252			AC079341.1	10.7324	0.450184	12.0429	123.63
AC062017.1	55.7199	12.6729	16.1712	0.289111	1.73495			MNT	41.304	2.26378	107.605	123.577
AC064874.1	0	0.278761	0.41014	0.513976	0.504346			E2F1	160.042	4.28747	363.478	123.314
AC068039.1	0	0.34309	0.292957	0.321235	0.201738			MYO5C	13.4461	0.904265	20.0194	123.314
AC068533.7	0	0.428862	0.468732	0.754902	0.52452			TEX30	87.233	1.37199	161.407	122.997
AC068620.1	1.52956	0.364533	0.351549	0.465791	0.605215			SVEP1	38.2687	1.22499	64.1695	122.962
AC068987.1	0	0.578964	0.41014	0.481852	0.927996			FRAT2	95.2465	1.71499	405.811	122.721
AC069368.3	17.0437	8.51292	3.86703	0.578223	1.45252			ZCWPW2	4.53753	0.935447	3.18491	122.523
AC069547.1	0	0.385976	0.644506	0.819149	0.766606			LRRC57	8.28412	0.374179	5.17548	122.41
AC069547.2	0	0.493192	0.82028	0.91552	0.302607			EMC2	5.49499	0.64312	10.1661	122.26
AC073063.1	0	0.62185	0.234366	1.04401	0.907822			RP11-212D19.4	5.45336	0.732767	6.4267	122.128
AC073188.1	0	0	0	0	0			MORN1	39.4953	1.75786	41.2901	122.128
AC073333.1	0	0	0	0	0			MBD3	87.462	3.08698	339.079	122.049
AC073342.1	0	0.814839	0.82028	1.0922	1.53321			CDV3	77.6168	0.943242	249.617	122.049
AC073343.1	0.218509	0.385976	0.585914	0.690655	0.867475			FAM120B	129.819	4.63046	139.511	122.049
AC073528.1	0	0.321647	0.41014	0.626408	0.282434			CMTM7	28.5669	0.316613	56.1122	122.049
AC073569.1	0	0.600407	0.82028	0.899458	0.605215			NTNG1	36.908	0.960392	38.7877	121.996
AC073610.5	0	0.707623	0.644506	0.722779	0.867475			HINT2	11.7627	0.557371	26.2755	121.959
AC073657.1	0	0.300204	0.468732	0.578223	0.282434			SCD5	47.5317	1.30339	86.0836	121.93
AC074091.13	16.0604	2.59462	3.80844	0.305173	1.12973			CEP120	12.3637	0.685995	23.5385	121.93
AC074212.3	0.218509	0.707623	0.292957	1.18857	0.564867			DLGAP1	19.843	1.25766	17.9341	121.733
AC074389.6	0.874037	0.471749	0.644506	0.770964	0.665736			SIN3A	91.2779	0.971826	195.19	121.733
AC078925.1	0	0.235874	0.234366	0.256988	0.302607			NR3C2	62.7345	0.960392	85.3329	121.733
AC079210.1	0.218509	0.96494	0.82028	0.610346	0.867475			TBC1D1	7.2249	0.45733	15.0146	121.733
AC079341.1	42.7186	8.04117	9.02308	0.337297	1.47269			HLCS	16.9429	1.51899	20.9132	121.1
AC079354.1	0	0.34309	1.23042	0.899458	0.605215			ALG6	17.2634	1.37199	23.7731	120.942
AC079354.2	0.327764	0.450306	0.468732	0.497914	0.625389			ELMOD2	13.1422	1.16619	10.6353	120.942
AC079602.1	0	0.578964	0.82028	0.497914	0.766606			EME2	27.1836	1.24726	46.8637	120.679
AC079612.1	0	0.557521	0.761689	1.01189	0.42365			CCBE1	18.7091	0.930993	29.1354	120.679
AC083862.1	0	0.922054	1.58197	1.20463	1.06921			HSPA6	47.6233	2.40098	67.5656	120.547
AC087239.1	0	0.321647	0.292957	0.594285	0.706084			C2orf81	6.27999	1.10249	3.21741	120.152
AC087477.1	3.93317	1.37236	1.23042	0.546099	1.00869			METAP1	40.6528	0.685995	55.1925	119.756
AC087645.1	0	0.793395	0.351549	0.819149	0.766606			RP11-399J13.3	116.463	3.5443	174.753	119.559
AC090186.1	0.327764	0.514635	0.878872	0.658532	0.827127			PDS5A	360.38	4.80196	974.697	119.474
AC090427.1	0	0.857725	0.761689	0.883396	1.00869			PLXND1	383.276	4.45896	575.559	119.164
AC090574.1	1.2018	0.214431	0.292957	0.256988	0.302607			ENO1	11.7711	0.948287	81.9178	119.098
AC090616.2	31.2468	16.7471	19.1008	0.947643	2.17877			NDUFAF6	77.8457	1.37199	94.4667	119.022
AC090673.2	0	0.321647	0.351549	0.530038	0.585041			BPHL	14.8496	1.37199	14.7465	119.022
AC091150.1	0	0.578964	0.527323	0.481852	0.181564			CCDC127	56.5526	0.514496	66.3144	118.571
AC091801.1	0	0.514635	0.175774	0.497914	0.181564			DCUN1D2	11.0758	0.278685	25.4153	118.571
AC091948.1	0	0	0.0585914	0	0.0403477			SRSF9	96.7729	3.65864	555.957	118.373
AC092291.2	0	0.493192	0.644506	0.706717	0.726258			CDAN1	50.1418	1.11474	79.1394	118.255
AC092384.1	0.218509	0.664737	0.585914	0.706717	0.625389			CASP3	33.8858	0.440996	46.4737	118.176
AC092675.3	0.109255	0.600407	0.351549	0.64247	0.806953			TEC	23.3537	1.98938	22.0214	118.176
AC092687.4	0	0.62185	0.585914	0.995828	0.484172			C17orf85	21.1449	0.847405	21.8595	118.119
AC092782.1	0	1.0936	0.292957	1.12432	0.786779			PRDM2	72.2363	1.45774	95.0924	118.044
AC092811.1	0	1.00783	0.996054	1.44556	1.2306			CTTNBP2	65.4057	1.31482	140.136	117.893
AC092850.1	0	0	0.117183	0	0			DHX30	28.3075	1.30963	28.0955	117.893
AC092964.1	0	0.34309	0.996054	0.36942	0.94817			RCOR1	164.392	4.63046	457.319	117.78
AC092964.2	0.218509	0.857725	0.527323	1.0922	0.564867			ARHGAP5	74.6403	1.98938	135.632	117.667
AC093157.1	0.327764	0.96494	0.351549	0.803087	1.00869			TTC3	42.2115	1.1849	79.7365	117.622
AC093323.1	0.764782	0.235874	0.468732	0.401544	0.161391			C3orf80	30.2225	0.428747	72.7269	117.583
AC093677.1	32.0116	4.6746	10.9566	0.305173	0.988518			CLEC16A	24.819	0.823193	22.1882	117.442
AC093802.1	0	0.600407	0.175774	0.963705	0.403477			SSU72	97.994	1.94365	260.878	116.814
AC096582.1	2.07584	0.664737	0.937463	0.851273	0.484172			KLHL8	48.0812	1.37199	84.1442	116.674
AC096644.1	0.655528	0.643294	0.644506	0.64247	0.887649			CAAP1	14.6247	0.600245	15.6402	116.639
AC096677.1	0	0.600407	0.41014	0.690655	0.907822			GPR113	19.1307	0.762216	40.595	116.463
AC097381.1	61.5104	13.5735	29.6473	0.433667	1.89634			VAT1	166.681	5.48796	337.828	116.041
AC099344.1	0	0.836282	0.468732	0.91552	0.746432			MDFIC	21.6886	0.498905	36.7402	116.041
AC099552.4	0	0.643294	0.644506	0.91552	0.907822			RTN4IP1	4.9024	0.363174	2.57603	115.936
AC102948.2	0.874037	0.471749	0.117183	0.433667	0.42365			SHB	559.573	5.83095	1478.94	115.883
AC103801.2	13.0013	1.32947	1.52338	0.610346	1.25078			GAB2	361.754	4.11597	364.104	115.725
AC103809.2	27.0951	1.90844	2.69521	0.497914	1.08939			CHDH	29.6397	1.12254	60.5133	115.672
AC104057.1	0	0	0.117183	0	0			GLO1	12.5355	0.771744	27.6831	115.409
AC104472.1	0	1.13649	1.40619	0.513976	0.706084			ZNF827	50.5234	1.71499	119.7	115.409
AC104532.2	19.6658	2.93771	5.91774	0.722779	1.27095			SULF2	128.827	2.51531	160.156	115.211
AC104534.3	0.109255	0.493192	0.351549	0.787026	0.463998			ANAPC1	19.782	2.05798	51.5501	115.211
AC104667.3	0.327764	0.407419	0.234366	0.417605	0.403477			ERCC2	6.21049	0.385872	11.2609	115.145
AC104794.4	0	0.750509	0.996054	0.27305	0.786779			MTA2	49.0352	1.37199	197.275	115.044
AC104809.3	0	0.771952	0.996054	0.690655	0.585041			ZC3H7A	51.8017	1.02899	137.634	114.882
AC104841.2	0	0.62185	0.996054	0.787026	0.706084			ACLY	37.9784	1.56492	78.8266	114.882
AC105020.1	0	1.02927	0.41014	0.787026	1.17008			PGM2L1	8.54777	0.731727	14.6809	114.777
AC106017.1	0	0	0	0	0			MINPP1	38.3886	1.65782	73.1961	114.69
AC106873.4	0	0.600407	0.527323	0.835211	0.443824			SLC26A11	56.7816	3.25847	102.912	114.618
AC106876.2	0	0.664737	0.527323	0.867334	0.625389			RILP	85.9356	1.82932	50.8828	114.618
AC107021.1	0	0.62185	0.878872	0.803087	0.726258			UBTF	283.679	3.42997	438.551	114.421
AC108868.1	0	0	0	0	0			RPL26	4.24613	1.65262	23.2044	114.355
AC109583.1	0	0.68618	1.11324	0.64247	0.665736			PCID2	21.9227	0.857493	48.9538	114.223
AC109829.1	1.63882	0.471749	0.234366	0.722779	0.605215			DNM1	65.2988	1.98938	88.0855	114.223
AC110084.1	0.109255	0.664737	0.585914	0.546099	0.463998			PTPLAD1	22.6516	1.05186	58.8071	114.091
AC110615.1	0	0.321647	0.0585914	0.562161	0.68591			TBRG4	14.6075	0.445896	54.4279	113.828
AC110619.2	0	0.471749	0.41014	0.481852	0.463998			MAPKAPK2	55.9802	1.67211	126.842	113.301
AC110771.1	29.7173	12.0296	18.0462	0.27305	2.01738			SAR1A	9.57044	1.47489	35.4094	113.301
AC110781.3	0	0.0428862	0.175774	0.0803087	0.0403477			RP11-849F2.7	4.71654	1.71499	25.775	113.301
AC110792.1	0	0.321647	0.527323	0.192741	0.26226			APPL1	43.1967	1.48632	59.6413	113.235
AC111200.1	0	0	0	0	0			E2F7	36.6333	1.20049	34.7212	113.037
AC112205.1	0.655528	0.385976	0.292957	0.73884	0.887649			NUP62	4.9862	0.546255	13.6707	112.925
AC112693.2	0	0.96494	0.527323	1.17251	0.706084			TYSND1	57.0869	1.20049	170.582	112.721
AC112715.2	1.09255	0.34309	0.117183	0.851273	0.645563			COQ2	19.4156	0.617395	16.516	112.642
AC112721.1	0	0.536078	0.703097	0.658532	0.463998			EEF1A1	19.9521	1.00449	243.54	112.642
AC114494.1	0.546273	0.793395	2.0507	1.14038	1.08939			PPM1E	239.337	3.5443	311.136	112.642
AC114546.1	0	0.171545	0.175774	0.176679	0.100869			GFOD1	25.8395	1.02899	39.592	112.51
AC114783.1	0	0.557521	0.878872	1.07614	0.443824			COQ7	9.88335	0.37158	11.4695	112.445
AC115618.1	38.5669	2.4874	7.96844	0.321235	1.7753			NUDT3	80.3643	1.65782	196.649	112.247
AC116407.2	0	0	0	0	0			LRRK2	5.89185	0.617395	9.17558	112.247
AC117395.1	32.0116	20.4996	25.0185	0.433667	2.44103			ID4	48.1728	0.411597	100.097	112.071
AC117834.1	0.983292	0.578964	0.292957	0.578223	0.504346			PTPRZ1	43.1586	1.45774	37.5365	111.984
AC119673.1	0	0.707623	0.996054	0.835211	0.26226			SLBP	362.669	10.9759	1037.26	111.654
AC120194.1	0	0.428862	0.527323	0.754902	0.282434			TMEM245	22.6877	0.935447	100.097	111.369
AC121757.1	0.437018	0.514635	0.468732	0.497914	0.847301			UNG	63.0779	1.80074	71.0065	111.369
AC124890.1	0	0.707623	0.703097	0.851273	0.443824			TBRG1	5.88749	0.734994	17.3383	110.982
AC126614.1	0	0.300204	0.527323	0.497914	0.463998			GREB1L	29.5356	0.814618	67.8002	110.962
AC127496.1	28.1877	4.65316	5.21464	0.562161	1.14991			TMCC3	80.3185	1.30339	91.3387	110.824
AC129492.6	49.1646	1.95132	1.64056	0.658532	0.988518			FAM98C	124.553	2.40098	133.254	110.666
AC131097.4	0	0.900611	0.82028	0.578223	0.786779			IRX5	26.1928	0.857493	65.8139	110.49
AC131935.1	2.29435	0.729066	0.527323	0.803087	0.847301			EID1	1.65995	0.300123	3.38871	110.44
AC131971.1	1.31106	0.600407	1.75774	0.530038	1.08939			MYBL1	24.8292	0.533551	44.7657	110.271
AC132186.1	1.09255	0.321647	0.527323	0.787026	0.94817			BTAF1	9.39933	0.812362	10.5365	110.271
AC132192.1	11.3625	1.90844	24.667	0.819149	2.60242			MKRN2	31.4245	0.64312	55.2099	110.034
AC132216.1	0	0.300204	0.468732	0.497914	0.665736			HSPA8	26.3302	4.63046	141.075	109.612
AC132872.2	1.2018	0.986384	0.41014	1.10826	0.988518			TNRC18	53.8378	1.51899	135.667	109.612
AC135048.1	1.96658	1.26514	1.52338	1.76679	1.87617			BRI3	11.0816	1.68069	16.7663	109.48
AC135178.1	0	0.814839	0.703097	0.883396	1.02887			ZBTB21	81.1166	1.12699	130.305	109.45
AC135983.2	0	0	0	0	0			ISYNA1	58.5369	1.20049	84.6656	109.401
AC136297.1	0	0.428862	0.468732	0.658532	0.625389			KIF16B	48.7681	2.91548	46.295	109.401
AC136604.1	0	0.0643294	0.117183	0.144556	0.121043			H2AFY2	74.8693	3.51572	272.452	109.349
AC137056.1	0	0.150102	0.175774	0.0963705	0.282434			TBC1D10A	60.7884	1.88648	24.3987	109.349
AC137932.1	0	0.107216	0.41014	0.353358	0.463998			SERPINB1	7.03526	0.841902	8.41727	109.085
AC138393.1	0	0	0	0	0			SERF2	2.77802	0.480196	3.08633	109.085
AC138517.1	0	0.707623	0.996054	0.578223	0.746432			SMAP1	35.5648	1.14332	41.0816	109.085
AC138647.1	0	0.578964	1.05465	0.706717	1.12973			PLXNA2	105.092	1.11474	113.548	109.085
AC138655.1	0	1.41525	1.17183	0.851273	0.827127			PAPD5	32.0923	1.77215	75.0729	109.085
AC139100.2	0	0.428862	0.351549	0.385482	0.403477			PPIL1	7.20615	1.08315	8.95607	109.085
AC139426.2	0	0	0	0	0			DUSP22	50.4471	0.628828	48.7974	108.887
AC139768.1	0	0.62185	0.117183	0.546099	0.403477			MBLAC2	9.04384	0.531646	29.341	108.822
AC140061.12	0	0.729066	0.468732	0.626408	0.302607			CAP1	18.9463	0.64312	20.4886	108.769
AC140481.2	0	0	0	0	0			SYNE1	37.7454	1.91098	34.8553	108.558
AC142381.1	0	0	0	0	0			SEPSECS	40.7545	1.20049	25.9627	108.558
AC144568.2	0	0	0	0	0			ARPC2	20.5358	0.844301	37.6327	108.492
AC145676.2	0	0.235874	0.761689	0.770964	1.29113			VPS18	7.67009	1.17191	13.3463	108.295
AC174470.1	0.218509	0.536078	0.585914	0.706717	0.706084			CHIC2	18.2925	0.198577	22.8511	108.207
AC187652.1	0	0.0214431	0	0	0.0605215			PRDM4	48.7681	1.48632	107.396	108.137
AC226150.4	0	1.26514	1.23042	0.995828	0.94817			NAF1	12.1172	0.765148	27.8155	108.137
ACAA1	0	0.900611	0.468732	1.23675	0.746432			SNAPC1	4.00677	0.360147	5.50535	108.137
ACAA2	31.0283	4.71749	7.67548	0.433667	1.25078			DNAAF2	42.2656	1.61209	130.001	108.097
ACACA	10.3792	15.0745	19.3938	0.674593	2.64277			CHD7	155.462	0.514496	506.117	108.031
ACACB	0	0.557521	0.82028	0.530038	0.443824			TAPT1	24.3459	0.971826	51.9254	108.031
ACAD10	30.5913	5.01769	9.02308	0.530038	2.05773			UTP23	2.55125	1.17599	7.23917	108.031
ACAD11	66.4268	4.73893	15.4095	0.481852	2.36034			PANX1	22.8606	1.05538	23.8693	107.956
ACAD8	29.4987	11.129	9.609	0.497914	1.81564			FAM58A	25.3228	0.994692	37.7867	107.82
ACAD9	35.0707	3.02348	9.49181	0.449729	1.61391			FANCA	38.0903	1.27844	108.287	107.768
ACADL	44.1389	9.43497	18.0462	0.289111	2.03756			ESRRA	13.6612	0.857493	30.8633	107.504
ACADM	86.7482	11.0432	13.7104	0.594285	3.14712			SMS	74.8693	2.57248	158.904	107.504
ACADS	39.8779	8.81312	4.33577	0.706717	1.87617			TCP11L1	27.4991	0.704047	39.9072	107.504
ACADSB	19.6658	2.0371	5.97633	0.610346	1.14991			DDX3X	41.6704	1.30339	104.101	107.504
ACADVL	4.04242	0.321647	0.761689	0.449729	0.443824			EGR3	19.6904	0.881993	21.0919	107.504
ACAN	32.0116	5.96119	6.56224	0.73884	1.97704			PAFAH1B1	97.7651	1.88648	111.671	107.278
ACAP1	0	0.664737	0.937463	0.883396	1.00869			THRAP3	3.1855	0.71582	5.05926	107.188
ACAP2	60.5271	17.9693	19.6281	0.256988	2.86468			IGF2BP1	32.3976	1.6864	142.43	107.109
ACAP3	37.6928	20.4567	30.8191	0.546099	2.29982			PPP1R3E	99.9173	2.12658	147.393	107.03
ACAT1	39.7687	7.48365	12.9487	0.594285	2.1586			SLC9B2	20.3773	0.886076	67.6699	107.03
ACAT2	1.2018	4.20285	3.33971	0.64247	1.12973			ADCYAP1R1	47.2417	1.54349	56.5132	106.977
ACBD3	62.4936	11.5578	35.0963	0.578223	4.84172			GNL1	15.8134	0.45733	11.678	106.977
ACBD4	40.0964	9.24199	9.90195	0.497914	1.6946			FZD6	29.8103	0.823193	60.8091	106.827
ACBD5	28.1877	8.66302	16.8157	0.337297	2.66295			SRSF10	19.1972	1.13453	61.5983	106.802
ACBD6	86.6389	8.57725	18.6321	0.481852	3.06642			SLC30A4	15.6748	0.42215	21.6556	106.714
ACBD7	36.1633	4.95336	4.04281	0.36942	0.94817			HDHD1	88.8357	1.71499	191.436	106.714
ACCS	36.491	4.80326	7.32393	0.819149	1.97704			HIST1H2BK	1.81175	0.223694	5.00486	106.714
ACCSL	0	0.278761	0.234366	0.674593	0.544693			CPD	63.2433	1.29577	77.0192	106.714
ACD	99.7495	17.3689	20.0969	0.883396	3.34886			PPP1R12A	17.7061	0.400163	28.3609	106.714
ACE	0	0.407419	0.761689	1.02795	0.706084			FAM189A1	290.319	3.08698	504.24	106.556
ACE2	0	0.557521	0.351549	0.851273	0.564867			BOC	72.4652	1.67211	138.885	106.488
ACER1	0	0.62185	0.996054	0.899458	0.94817			TBC1D20	65.0241	1.20049	166.724	106.45
ACER2	15.8419	2.38019	6.44506	0.417605	1.71478			ATRAID	14.3862	0.37158	24.503	106.45
ACER3	30.2635	6.19706	5.21464	0.337297	1.47269			SMAD1	158.439	3.25847	527.387	106.375
ACHE	80.3021	18.9128	16.8743	0.337297	2.13843			PUS7	34.9543	1.02899	74.0302	106.375
ACIN1	103.136	14.2168	13.5932	0.289111	2.72347			FHOD3	74.9265	1.15762	94.6231	106.121
ACKR2	0	0.385976	0	0.64247	0.907822			RBM7	5.25608	0.61143	6.03847	105.923
ACKR3	0	0.34309	0.0585914	0.899458	0.26226			CDH6	20.3009	1.08616	19.6024	105.923
ACKR4	0	0.0428862	0	0.401544	0.0605215			TFCP2L1	16.8596	0.654813	23.4318	105.66
ACLY	119.088	28.455	59.0602	1.17251	6.69771			STX1A	23.9134	0.49544	46.295	105.607
ACMSD	0	0.493192	0.351549	0.73884	0.746432			SYNRG	13.852	0.485913	18.5597	105.607
ACN9	19.1196	1.65112	0.585914	0.546099	0.605215			ETNK2	47.6233	1.37199	78.3261	105.572
ACO1	34.9615	7.74097	5.33182	0.433667	1.67443			SUDS3	28.9736	0.748358	62.3333	105.396
ACO2	25.5656	2.61606	6.21069	0.690655	1.41217			BCAS4	24.974	0.949839	21.8481	105.246
ACOT1	0	0.214431	0.292957	0.240926	0.201738			SGSM3	27.017	1.71499	48.6931	105.221
ACOT11	1.85733	0.68618	0.761689	1.04401	0.443824			RP11-315D16.2	34.5727	1.02899	104.32	105.02
ACOT12	0	0.536078	0.117183	0.610346	0.42365			MLTK	135.772	3.77297	339.079	104.975
ACOT13	27.6414	10.8502	3.10535	0.513976	1.91651			CDC42EP1	165.079	3.77297	610.593	104.917
ACOT2	0	0.68618	0.292957	0.385482	0.605215			UBXN2A	15.0654	1.16619	13.8885	104.738
ACOT4	0	0.557521	0.292957	0.289111	0.52452			FAM120A	177.671	4.11597	746.976	104.658
ACOT6	0.327764	1.37236	1.58197	0.658532	0.585041			MGEA5	17.27	0.930993	45.4906	104.54
ACOT7	44.1389	8.68446	7.79266	0.36942	1.25078			FBXW4	44.1889	1.11474	161.094	104.342
ACOT8	28.5155	1.11504	3.98422	0.658532	1.97704			SETD2	33.7877	0.881993	100.723	104.342
ACOT9	0	0.34309	0.703097	1.01189	0.665736			MRPL16	16.485	0.724105	16.5438	104.342
ACOX1	49.2738	10.3356	7.73407	0.754902	2.27964			LEPROT	7.40051	0.309804	8.83923	104.342
ACOX2	0	0.235874	0.585914	0.706717	1.12973			SLC25A1	93.6438	1.20049	232.413	104.167
ACOX3	8.95888	3.10925	2.16788	0.192741	1.00869			BAG2	15.7654	1.32299	47.7249	104.026
ACOXL	10.5977	3.30224	5.62478	0.401544	1.17008			ZNF821	25.1854	0.748358	27.413	104.026
ACP1	25.2378	3.38801	7.96844	0.562161	1.12973			C1orf159	122.035	4.80196	85.0826	103.991
ACP2	20.5399	2.10143	3.22253	0.594285	1.57356			TYMS	95.2465	0.685995	266.509	103.665
ACP5	0	0.750509	0.644506	0.578223	1.25078			XPA	22.6955	0.342997	31.9842	103.665
ACP6	0	1.07216	1.05465	1.0922	1.29113			PCLO	14.287	0.720294	16.6412	103.64
ACPL2	52.1145	17.0687	26.1904	0.610346	2.68312			PTTG1IP	39.2434	0.617395	67.0651	103.613
ACPP	0	0.450306	1.05465	0.562161	0.605215			DPY19L1	189.119	1.37199	140.136	103.552
ACPT	1.09255	1.07216	0.644506	1.0922	0.907822			SMIM14	13.6154	0.548796	13.5965	103.439
ACR	0	1.15793	0.703097	1.17251	1.19026			EIF4A3	17.1871	1.12046	72.9876	103.394
ACRBP	1.31106	0.750509	0.527323	0.979767	0.443824			SCML1	8.14073	0.381108	21.4097	103.157
ACRC	4.26093	0.62185	0.996054	1.12432	1.10956			PDGFA	93.9873	0.943242	101.348	103.157
ACRV1	0	0.793395	0.117183	0.867334	0.806953			KCTD8	81.3564	1.37199	99.2631	103.025
ACSBG1	0.218509	0.321647	0.292957	0.851273	0.585041			PLEKHG2	15.0696	1.62144	27.6405	102.987
ACSBG2	0	0.321647	0.117183	0.417605	0.42365			PPP2R1A	15.3578	0.633226	27.9117	102.937
ACSF2	17.2622	4.35295	4.1014	0.658532	1.25078			PSIP1	215.678	4.45896	494.23	102.761
ACSF3	19.0103	16.3825	26.0146	0.562161	1.99721			CLVS2	18.5202	0.914659	27.2487	102.761
ACSL1	19.6658	7.41932	8.43717	0.289111	0.766606			TLE3	59.3574	1.97223	153.274	102.618
ACSL3	62.8214	10.8502	44.5881	0.481852	2.38051			SAC3D1	69.6032	1.71499	78.5763	102.618
ACSL4	43.1556	14.0881	18.4563	1.01189	3.57077			INPP5E	114.632	3.42997	230.641	102.586
ACSL5	0	0.68618	0.527323	0.899458	0.322781			MAK	8.00148	0.57768	9.35119	102.586
ACSL6	0	0.450306	1.05465	0.722779	0.927996			SYT17	28.0474	0.857493	36.7544	102.564
ACSM1	0	0.750509	1.17183	0.899458	0.52452			RECK	15.4928	0.914659	25.3371	102.564
ACSM2A	0	0	0	0	0			ZNRF1	63.7812	1.07799	82.9377	102.535
ACSM2B	0	0	0	0	0			PSMA7	219.113	6.85995	494.23	102.234
ACSM3	0	0.750509	0.937463	1.31706	0.927996			ZCCHC2	132.338	1.94365	430.001	102.168
ACSM4	0	0.750509	0.703097	0.819149	0.605215			RWDD3	18.4475	1.12699	41.4688	102.129
ACSM5	0	0.407419	0.234366	0.722779	0.585041			RWDD2A	15.4383	0.979992	30.3867	102.084
ACSS1	15.1864	3.38801	8.14421	0.160617	1.29113			AGAP1	95.7044	0.685995	396.635	101.971
ACSS2	0	0.364533	0.117183	0.770964	0.746432			ATF7IP	15.1112	1.28624	13.7634	101.971
ACSS3	7.86633	2.27297	3.04675	0.36942	1.29113			ADAMTS3	2.7475	0.857493	4.58779	101.971
ACTA1	1.31106	1.0936	0.468732	1.67042	1.21043			GNG8	1.09309	0.309804	1.33194	101.971
ACTA2	37.0373	6.08985	22.7335	0.497914	2.25947			SAP30L	251.854	2.22948	431.044	101.899
ACTB	15.7327	0.750509	3.16394	0.417605	0.927996			DHX9	16.4145	1.1873	47.3537	101.883
ACTBL2	0	0.536078	0.644506	0.690655	0.827127			APBB1	35.4122	1.37199	54.8449	101.858
ACTC1	3.05913	1.60823	0.761689	0.481852	0.302607			DISP1	10.6847	0.647884	5.42193	101.707
ACTG1	0	0.750509	0.585914	0.674593	0.665736			UBE2I	48.2847	0.647884	95.3704	101.406
ACTG2	1.63882	0.407419	0.996054	0.787026	0.605215			SRD5A1	109.9	3.08698	164.535	101.378
ACTL10	0.218509	0.407419	0.292957	0.64247	0.564867			WDFY2	14.1343	0.571662	19.7692	101.18
ACTL6A	43.3741	12.5657	15.9955	0.385482	2.68312			RBM24	24.178	2.09228	22.7721	101.18
ACTL6B	23.9268	6.28283	3.3983	0.819149	2.2393			COX5A	30.2225	1.31482	62.7693	101.037
ACTL7A	0	0.707623	0.644506	1.07614	0.504346			LRP8	101.919	2.54798	119.58	101.022
ACTL7B	0	0.986384	0.585914	0.883396	0.887649			CIZ1	65.2072	1.71499	88.3358	101.005
ACTL8	1.63882	0.814839	0.644506	0.658532	1.12973			MANEAL	50.0044	0.891793	120.867	100.917
ACTL9	15.4049	0.707623	1.87493	1.02795	1.51304			ANAPC13	10.2115	0.651695	18.4554	100.893
ACTN1	68.2841	8.96322	24.5498	0.192741	1.97704			HES4	130.048	1.28624	409.147	100.829
ACTN2	53.7533	10.0139	21.2101	0.835211	2.70329			AGGF1	10.3286	0.590717	25.9975	100.729
ACTN4	29.8265	13.9595	23.378	0.883396	3.81285			CHST8	54.4348	1.92936	65.376	100.694
ACTR10	23.2712	7.18345	8.43717	0.64247	1.41217			PKNOX1	55.9312	0.636995	134.238	100.503
ACTR1A	42.063	6.58304	6.32788	0.27305	2.82434			MELK	9.96848	1.26645	27.1417	100.39
ACTR1B	29.9358	11.8795	24.1397	0.513976	2.46121			C5orf66	69.2598	1.28624	291.22	100.302
ACTR2	65.3343	9.43497	16.6986	0.36942	2.92521			RPS15	164.506	5.65945	823.925	100.232
ACTR3	52.9885	12.4585	29.4715	0.401544	2.98573			NUDT15	30.615	1.02899	17.1595	100.192
ACTR3B	39.3317	23.0514	32.1667	0.465791	3.04625			PCNT	247.427	0.914659	340.331	100.126
ACTR3C	63.914	5.59665	12.6558	0.546099	1.79547			TRIB2	34.1475	0.636995	54.5172	100.051
ACTR5	31.5746	7.63375	11.8941	0.36942	1.59373			C7orf25	31.5351	0.342997	25.9419	100.051
ACTR6	46.9795	3.30224	2.81239	0.305173	1.14991			SLC26A2	14.3136	0.442577	14.732	100.031
ACTR8	42.7186	4.99625	16.7572	0.433667	2.25947			HIPK3	196.599	1.71499	409.147	99.9643
ACTRT1	0	0.96494	1.52338	1.31706	0.68591			EMP3	11.4748	0.585113	8.68491	99.9156
ACTRT2	1.09255	0.471749	0.703097	1.04401	0.887649			C9orf72	29.045	1.32299	34.6765	99.8253
ACTRT3	35.9448	4.22429	2.22647	0.208803	1.3113			APIP	18.1258	1.37199	28.2566	99.8253
ACVR1	7.10155	7.76241	12.3628	0.0321235	1.35165			PAPPA	23.3028	0.571662	13.0682	99.5995
ACVR1B	50.9127	14.4741	29.0614	0.64247	3.12694			EIF3B	45.7344	1.92936	200.351	99.5995
ACVR1C	26.2211	5.14635	7.03097	0.321235	1.57356			STXBP5L	46.7074	1.11474	50.6742	99.5995
ACVR2A	33.7597	11.5364	16.9915	0.305173	1.35165			KRT18	4.12124	0.342997	6.46461	99.5995
ACVR2B	41.0797	13.745	49.5684	0.353358	2.38051			FAM169A	52.294	1.09759	106.103	99.5995
ACVRL1	0	0.578964	0.644506	0.690655	0.847301			PPM1B	44.0617	1.14332	67.7046	99.5995
ACY1	33.1041	6.73314	9.78477	0.690655	2.86468			SLC35G1	26.8262	1.00041	50.0486	99.336
ACY3	0.764782	1.17937	0.878872	1.01189	1.10956			FTCDNL1	22.3616	0.685995	41.9157	99.2833
ACYP1	30.045	3.60244	4.8045	0.417605	1.59373			KIF5B	53.4045	1.02899	103.694	99.2042
ACYP2	24.5823	8.8989	8.31998	0.562161	1.35165			NPHP4	62.5513	1.78359	67.3154	99.1252
AD000671.6	52.5515	4.13852	3.74985	0.562161	1.57356			TECPR2	38.5667	0.876549	49.0754	99.0725
ADA	13.0013	9.86384	11.4839	0.658532	1.71478			TFIP11	3.01808	0.982219	4.15176	99.0725
ADAD1	0	0.385976	0.41014	0.546099	0.68591			PRKCQ	38.1902	1.16619	33.5326	99.0725
ADAD2	0.109255	0.729066	0.41014	0.658532	0.463998			AUTS2	51.9162	1.58636	76.3241	98.809
ADAL	10.1607	0.96494	1.81633	0.578223	0.867475			CHUK	8.21839	0.342997	14.9487	98.809
ADAM10	52.0052	17.9908	36.7954	0.240926	2.40069			CRTAP	15.9854	0.342997	24.4556	98.7371
ADAM11	26.4396	9.58507	17.2845	0.433667	2.1586			UGP2	12.0745	0.306892	9.81216	98.7212
ADAM12	31.7931	4.63171	6.21069	0.305173	1.27095			XKR4	25.9867	1.80074	19.7066	98.6114
ADAM15	72.7636	23.4802	20.8	0.64247	3.24799			ENDOG	24.561	0.498905	75.3004	98.5455
ADAM17	32.6671	5.14635	5.74196	0.819149	1.3113			MTHFD1L	222.776	2.91548	239.608	98.505
ADAM18	0	0.750509	0.41014	0.883396	0.806953			CHTF18	132.49	2.97264	146.809	98.4137
ADAM19	45.3407	8.23416	12.0698	0.610346	2.88486			CSK	37.0912	1.71499	99.9408	98.3347
ADAM2	0	0.557521	0.41014	0.385482	0.68591			AKAP9	14.3989	0.571662	18.7682	98.2444
ADAM20	0	0.814839	0.234366	0.690655	0.363129			TIAM1	227.432	3.8873	330.738	98.0185
ADAM21	0.218509	0.493192	0.644506	0.594285	0.403477			CRIM1	277.039	7.54594	748.227	98.0185
ADAM22	75.3857	6.69025	15.2338	0.353358	2.68312			TTL	589.796	7.54594	1212.43	98.0185
ADAM23	30.045	14.2811	18.9836	0.353358	1.43234			STMN3	69.2598	1.71499	111.671	98.0185
ADAM28	0.437018	0.450306	0.0585914	0.289111	0.403477			PAXBP1	52.3741	2.40098	176.891	98.0185
ADAM29	1.2018	0.664737	0.585914	0.578223	0.625389			CXXC5	216.823	2.22948	250.869	98.0185
ADAM30	0	0.836282	0.234366	1.34919	0.766606			MN1	25.7196	1.20049	53.4894	97.8969
ADAM32	0.109255	0.471749	0.292957	0.787026	0.746432			NUP98	37.2286	1.02899	57.8061	97.8604
ADAM33	0	0.364533	0.175774	0.578223	0.302607			NTSR1	49.8213	1.98938	39.0379	97.8604
ADAM7	0	0.428862	0.292957	0.513976	0.504346			PRR14	25.2999	0.908943	33.2823	97.8429
ADAM8	1.74807	0.68618	0.996054	1.06008	0.645563			QKI	178.587	2.40098	596.83	97.8209
ADAM9	42.1723	13.3591	32.987	0.433667	3.44973			STAG1	102.802	0.428747	177.36	97.7927
ADAMDEC1	0	0.450306	0.0585914	0.36942	0.26226			USP18	9.0929	1.12699	9.116	97.755
ADAMTS1	84.2353	18.4411	55.1931	0.497914	4.3172			SUV420H1	96.0097	2.17232	271.097	97.7023
ADAMTS10	28.1877	10.1212	18.1048	0.770964	2.66295			C12orf61	73.5528	1.50061	109.638	97.2807
ADAMTS12	6.44602	1.45813	1.23042	0.64247	0.68591			PAQR3	25.918	1.23479	35.7848	97.228
ADAMTS13	0	0.428862	0.527323	1.10826	0.68591			NAP1L1	55.8658	0.971826	91.5472	97.1402
ADAMTS14	13.8753	5.7682	5.33182	0.979767	1.57356			UBE2F	297.416	2.40098	501.737	97.0699
ADAMTS15	44.6851	4.13852	3.92563	0.706717	1.08939			ANKRD12	110.052	0.342997	105.936	97.0699
ADAMTS16	34.4152	5.23212	2.51943	0.883396	1.02887			GLCCI1	74.793	1.37199	145.975	97.0304
ADAMTS17	27.8599	8.87745	23.3194	0.192741	0.625389			INTS6	32.0541	0.557371	62.8736	96.9646
ADAMTS18	33.6504	9.52075	9.78477	0.562161	1.35165			ROPN1L	10.7458	0.960392	7.50729	96.9119
ADAMTS19	46.6517	13.1017	24.0225	0.465791	2.38051			GSC	50.9432	2.65823	67.8784	96.8893
ADAMTS2	52.0052	13.5735	17.929	0.658532	1.93669			TRAPPC6B	1.58189	0.935447	7.62104	96.8328
ADAMTS20	36.8188	8.01973	6.03492	0.803087	2.25947			PYGO1	141.038	4.45896	349.089	96.7538
ADAMTS3	14.0938	0.771952	1.28901	0.240926	0.867475			MTHFD2L	20.7589	1.20049	65.6888	96.7538
ADAMTS4	2.4036	0.664737	0.937463	0.578223	0.847301			ALKBH7	9.93678	1.09759	6.13095	96.6132
ADAMTS5	38.5669	5.87542	7.03097	0.658532	1.79547			MRPL35	0.992151	0.771744	12.3036	96.4376
ADAMTS6	0	0.879168	0.878872	0.481852	0.564867			ALG11	9.34149	1.85219	10.5102	96.4376
ADAMTS7	63.6954	18.3553	16.5814	0.305173	2.86468			ADAMTS19	16.458	0.585113	30.1764	96.4376
ADAMTS8	29.3895	11.0432	7.67548	0.417605	0.806953			YPEL1	14.7942	0.42215	10.6835	96.4376
ADAMTS9	28.9525	6.02552	5.62478	0.321235	1.10956			OSBPL3	31.3418	0.45733	61.4486	96.2619
ADAMTSL1	0.655528	0.493192	0.527323	0.481852	0.504346			C17orf67	49.226	1.24337	55.6791	96.2619
ADAMTSL2	0	0.192988	0.527323	0.497914	0.463998			HJURP	5.82571	0.781272	25.9975	95.9859
ADAMTSL3	18.901	8.8989	3.45689	0.594285	1.43234			MCM3AP	24.613	1.08616	42.6456	95.9633
ADAMTSL4	20.5399	12.8015	10.5465	0.562161	1.55338			ASAP1	39.1518	0.960392	52.3008	95.9106
ADAMTSL4-AS1	12.018	1.00783	3.10535	0.706717	1.45252			GAN	61.8187	0.832993	101.706	95.8052
ADAMTSL5	15.1864	7.162	4.21858	0.513976	0.94817			MORC3	22.5905	0.800327	25.6916	95.7788
ADAP1	24.8008	12.6086	16.7572	0.27305	1.47269			RPRML	73.9076	1.57779	137.383	95.76
ADAP2	32.4486	6.02552	7.20675	0.337297	1.39199			METTL12	10.2932	0.805298	21.3795	95.7349
ADAR	62.7122	5.29645	33.983	0.562161	3.06642			PTF1A	41.7848	0.771744	52.2382	95.719
ADARB1	40.315	15.9322	36.2681	0.337297	1.73495			PPP2R2A	60.9028	3.77297	86.9595	95.6471
ADARB2	10.8162	1.2437	5.39041	0.963705	1.63408			ARMC7	12.6309	0.943242	18.1426	95.489
ADAT1	0	0.900611	1.11324	0.594285	0.806953			C19orf48	24.4222	2.40098	154.525	95.3836
ADAT2	24.1453	4.24574	5.27323	0.722779	1.27095			IL4I1	4.72569	0.685995	13.6132	95.3836
ADAT3	31.1376	8.38426	9.43322	0.610346	2.05773			FERMT2	99.1388	3.08698	134.193	95.2878
ADC	45.8869	10.2927	9.96054	0.449729	2.2393			ZNF16	14.6533	1.02899	22.0214	95.2519
ADCK1	40.5335	5.31789	6.03492	0.417605	1.3113			CCDC97	9.32484	0.218271	4.72049	95.1728
ADCK2	84.7816	17.2403	25.7216	0.963705	3.30851			ZNF487	26.3302	1.88648	14.389	95.1201
ADCK3	0	1.13649	0.585914	1.12432	0.968344			PTGES2	77.7541	1.30339	100.848	95.0998
ADCK4	15.0771	3.7311	3.51549	0.417605	1.17008			PSMC3IP	14.5007	0.876549	13.9024	95.0825
ADCK5	71.4525	18.6984	21.796	0.465791	3.34886			NKIRAS1	36.0838	0.960392	36.6606	95.0542
ADCY1	33.8689	10.8288	23.9053	0.465791	1.7753			PRR4	5.78937	0.587995	19.662	95.0542
ADCY10	1.42031	0.922054	0.703097	0.819149	0.625389			KAL1	6.56346	2.22948	18.7682	94.8566
ADCY2	26.0026	7.56942	6.79661	0.513976	0.766606			LRRC58	41.6704	1.24337	104.164	94.8566
ADCY3	13.4383	17.6262	33.983	0.546099	2.34016			WEE1	397.013	8.23193	1401.36	94.8566
ADCY4	1.31106	0.771952	0.82028	0.530038	1.37182			GRB14	23.7353	0.743161	50.2571	94.8566
ADCY5	67.6286	16.597	13.1245	0.497914	1.29113			SLAIN1	389.229	5.48796	1068.54	94.8566
ADCY6	16.4974	8.08406	18.6907	0.481852	1.79547			SLC15A4	90.5147	2.51531	250.243	94.8566
ADCY7	30.7005	9.54219	13.1245	0.353358	1.71478			FIBCD1	40.5256	1.37199	41.6029	94.8566
ADCY8	15.1864	1.71545	4.86309	0.658532	1.27095			MCF2L	3.24704	0.249453	2.72992	94.8566
ADCY9	41.7353	18.1194	43.0061	0.530038	1.73495			TMEM170B	13.7538	0.465496	23.2369	94.659
ADCYAP1	4.69795	0.986384	1.93352	0.224864	0.806953			GSPT2	7.3839	1.45774	26.7447	94.5931
ADCYAP1R1	44.3574	13.2733	15.8783	0.433667	1.55338			FAM91A1	10.1886	0.557371	22.2873	94.5404
ADD1	46.1054	18.5269	25.1357	0.27305	3.32868			GNB1	75.3272	0.857493	222.716	94.4614
ADD2	39.0039	10.4214	24.1397	0.36942	2.70329			CRLS1	17.4662	0.538996	62.7395	94.4614
ADD3	0.874037	1.26514	0.937463	0.674593	0.726258			DNAJB1	2.22416	0.710494	3.21741	94.3296
ADGB	16.8252	1.52246	1.58197	0.481852	0.52452			UBE2F-SCLY	134.627	1.97223	242.11	94.2242
ADH1A	0	0.150102	0.585914	0.128494	0.443824			EGLN2	49.6512	1.56799	98.6673	94.2242
ADH1B	0	0.107216	0.175774	0.385482	0.181564			GMDS	28.3908	1.02899	51.4388	94.1979
ADH4	0	0.235874	0	0.208803	0.121043			MRPS6	264.675	3.08698	636.868	94.0662
ADH5	22.5065	0.407419	2.0507	0.417605	0.645563			TPRG1L	28.448	1.41486	57.5559	94.0662
ADH6	1.52956	0.385976	0.41014	0.562161	0.42365			TUBGCP3	17.355	0.994692	42.7916	94.0662
ADH7	0	0.128659	1.23042	0.658532	0.847301			STEAP1	0	0	16.2658	94.0662
ADHFE1	1.52956	0.214431	0.41014	0.546099	0.504346			DPAGT1	36.5824	0.609773	67.8437	94.0662
ADI1	77.5708	14.0881	14.1205	0.240926	2.6226			LYPD6	88.3778	1.62924	59.7455	93.9783
ADIG	0	0.34309	0.82028	0.497914	0.564867			INTS5	3.6217	0.545677	5.11861	93.9081
ADIPOQ	0	0.407419	0.292957	0.594285	0.68591			FAM20A	375.491	9.26093	404.142	93.8027
ADIPOR1	44.2481	13.4234	37.2056	0.658532	3.06642			PMPCA	36.8949	1.32299	63.097	93.8027
ADIPOR2	53.7533	17.5405	21.796	0.433667	2.94538			HK2	96.7729	1.14332	237.314	93.7274
ADIRF	0	0.729066	0.644506	1.07614	0.665736			RBCK1	25.676	0.734994	29.3142	93.7274
ADK	35.9448	3.96698	9.78477	0.465791	2.42086			PHKG2	10.2268	0.979992	12.9888	93.6709
ADM	40.315	4.39584	11.3667	0.465791	2.1586			TPK1	10.2704	0.367497	15.104	93.6709
ADM2	5.57199	3.34513	2.63661	0.481852	1.08939			WAPAL	159.049	4.45896	278.187	93.5631
ADM5	0	0.664737	0.703097	1.10826	1.04904			RFWD2	58.3516	0.587995	90.8025	93.5631
ADNP	31.4653	15.4605	77.5165	0.401544	1.59373			PAM16	18.1449	0.428747	35.8942	93.5392
ADNP2	20.7584	6.34716	12.9487	0.160617	0.726258			ZNHIT3	17.7824	1.88648	33.3657	93.5392
ADO	79.1003	13.0589	57.0681	0.36942	2.5419			TAS2R14	5.20062	0.612495	18.4107	93.5015
ADORA1	0.764782	0.986384	1.23042	0.867334	1.14991			HSPA4	21.0133	0.95277	68.0522	93.4865
ADORA2A	21.4139	10.5071	13.2417	0.819149	1.89634			AC018470.1	160.042	3.25847	494.23	93.4338
ADORA2B	83.689	18.1838	35.565	0.417605	3.71198			AGFG1	218.426	9.26093	745.724	93.2757
ADORA3	0	0.62185	0.82028	0.73884	0.907822			XPR1	28.4366	1.16619	31.1553	93.2757
ADPGK	66.8638	12.9516	33.6315	0.722779	4.15581			MTDH	67.0847	1.31482	186.848	93.2757
ADPRH	12.7828	2.14431	4.39436	0.64247	1.02887			CEP63	10.4405	0.583095	19.4564	93.2757
ADPRHL1	1.74807	0.385976	0.351549	0.401544	0.242086			BCAR3	54.5429	0.609773	103.99	93.2757
ADPRHL2	96.4718	13.3805	28.2997	0.787026	2.90503			SNTB2	56.919	0.445896	95.718	93.2757
ADPRM	47.198	3.7311	5.5076	0.449729	1.04904			ATL2	39.4825	0.533551	108.439	93.2757
ADRA1A	0.546273	0.34309	0.117183	0.401544	0.806953			FLYWCH1	41.1743	0.657411	55.1577	93.1176
ADRA1B	16.716	5.7682	4.27717	0.73884	1.04904			SWI5	14.5675	0.943242	12.9814	93.1
ADRA1D	22.1787	4.48161	4.62872	0.385482	0.927996			PPP1R37	39.5525	1.58636	100.879	92.9882
ADRA2A	26.8766	2.95915	3.63267	0.835211	1.14991			THAP8	9.53038	0.664557	5.08306	92.8804
ADRA2B	0.874037	6.15418	2.57802	0.562161	1.33147			CAPRIN1	107.267	1.97223	279.959	92.824
ADRA2C	13.3291	6.8618	10.0191	0.401544	0.726258			TRA2B	19.4767	0.754594	77.9924	92.7111
ADRB1	16.8252	6.60448	5.33182	0.530038	1.02887			MRPS24	9.73072	0.82891	20.5408	92.6676
ADRB2	36.1633	1.41525	4.27717	0.787026	1.59373			CLMN	22.2089	1.81789	29.0282	92.4852
ADRB3	2.84062	0.514635	0.585914	1.12432	0.766606			C20orf24	44.9674	2.67538	100.848	92.4852
ADRBK1	27.7507	18.1409	35.7994	0.803087	2.70329			SRPK2	182.48	3.08698	499.235	92.3723
ADRBK2	13.2198	1.22226	9.5504	0.0321235	0.181564			PTK2	66.8557	1.08616	156.61	92.3723
ADRM1	55.1736	19.7706	48.5137	0.947643	3.4699			COG8	8.05169	0.685995	39.7261	92.3723
ADSL	0	0.900611	0.937463	0.963705	0.988518			PSMG1	43.8455	1.11474	96.0308	92.2594
ADSS	95.0515	25.0456	31.9909	0.481852	3.91372			TRNT1	25.2508	1.61699	59.3433	92.2217
ADSSL1	11.4717	6.54015	6.26928	0.835211	1.6946			COMMD10	6.41082	0.342997	14.8674	92.09
ADTRP	0	0.68618	0.41014	1.12432	0.746432			SGPP1	110.587	3.42997	139.51	91.9822
AE000662.92	18.5733	0.471749	1.52338	0.947643	0.867475			PLEKHF2	107.61	2.05798	235.228	91.9582
AEBP1	3.05913	0.493192	0.175774	0.481852	0.544693			SLAIN2	58.6133	0.743161	68.8168	91.9206
AEBP2	0.874037	0.707623	0.468732	0.578223	0.867475			ARL16	53.9636	0.395766	51.9736	91.9055
AEN	53.3163	10.8288	35.7408	0.931581	3.42955			EXT2	48.0812	0.914659	118.448	91.8704
AES	20.7584	9.97105	21.0929	0.36942	0.887649			RAC1	137.604	8.57493	413.527	91.6947
AF131215.5	0.109255	0.557521	0.527323	0.497914	0.322781			DCLK2	58.9948	1.77215	100.723	91.6947
AF165138.7	0	0.536078	0.292957	0.497914	0.605215			MBOAT2	57.3158	0.685995	68.8168	91.6947
AF196779.12	6.33677	1.15793	3.04675	0.578223	0.988518			PSTPIP2	16.5308	0.548796	29.4036	91.6947
AFAP1	59.1067	13.3162	30.8777	0.321235	1.93669			NFKBIA	258.723	4.11597	566.8	91.6947
AFAP1L1	37.4743	9.24199	14.3549	0.385482	2.03756			KCTD1	150.96	2.05798	172.668	91.5366
AFAP1L2	57.5772	10.4428	10.0191	0.433667	2.44103			SS18L2	12.9465	0.841902	13.4221	91.5366
AFF1	55.0643	12.0939	14.4135	0.289111	2.17877			PHF19	64.7188	0.857493	91.5472	91.4312
AFF2	65.5528	14.8172	16.2298	0.385482	2.17877			KDM5C	31.4	2.69498	107.783	91.3785
AFF3	0.218509	0.62185	0.468732	0.674593	0.766606			EYA4	22.7753	0.397155	64.0095	91.2995
AFF4	66.4268	15.0745	29.4129	0.610346	3.18747			KDM1A	47.6233	1.22499	126.73	91.1678
AFG3L2	36.8188	12.9088	24.667	0.0963705	2.50156			ABCB4	5.99107	0.45733	8.1329	91.1678
AFM	0.218509	0.385976	0.468732	0.353358	0.443824			MLF2	85.5158	1.54349	186.431	91.0172
AFMID	14.5309	1.88699	1.93352	0.578223	0.968344			TANC1	39.5843	1.21955	104.268	90.9921
AFP	0	0.192988	0.41014	0.481852	0.383303			USP39	6.43944	0.471621	6.49068	90.9043
AFTPH	65.7713	19.8134	14.765	0.610346	4.01459			TMEM181	418.535	12.0049	510.496	90.7913
AGA	26.9859	5.9183	3.22253	0.465791	1.45252			ZNF354B	108.755	1.88648	227.721	90.7913
AGAP1	28.1877	4.48161	18.5735	0.0321235	0.504346			DDX39A	24.1387	1.02899	48.6186	90.7066
AGAP10	0	0	0	0	0			DEPDC1	8.08985	0.424663	18.4703	90.6408
AGAP2	0	0.428862	0.82028	0.754902	0.887649			LSM6	56.3237	1.20049	129.814	90.5655
AGAP2-AS1	38.7854	8.81312	8.14421	0.401544	1.61391			SLITRK3	6.9705	0.800327	12.9292	90.509
AGAP3	47.635	15.0745	23.4366	0.208803	1.63408			PGP	65.3904	0.960392	193.688	90.509
AGAP4	0	0	0	0	0			LYN	123.179	3.60147	355.345	90.43
AGAP5	0	0	0	0	0			NOG	93.2622	1.25766	95.5094	90.2895
AGAP6	0	0	0	0	0			ARL13B	5.15156	1.02899	11.678	90.1138
AGAP7	0	0	0	0	0			TCF12	62.2003	0.571662	196.441	90.1138
AGAP8	0	0	0.0585914	0	0			C16orf45	7.55561	1.16619	15.7653	90.1138
AGAP9	0	0	0	0	0			IRAK2	40.5714	1.92078	38.2872	89.9922
AGBL1	0	0.643294	0.351549	0.947643	1.00869			ERCC6-PGBD3	14.5879	0.881993	23.0581	89.9557
AGBL2	0	0.364533	0.351549	0.546099	0.706084			NME3	43.6329	1.91098	213.064	89.9278
AGBL3	101.498	8.44859	19.2766	0.819149	4.43824			MRTO4	43.2273	3.29277	169.915	89.8503
AGBL4	12.6735	2.40163	4.27717	0.481852	0.988518			FAM174B	10.8667	0.382574	8.42164	89.8503
AGBL5	32.0116	6.73314	5.09746	0.353358	2.17877			ACADM	29.4783	1.58636	36.598	89.6621
AGER	0	0.493192	0.292957	0.931581	0.645563			RAD21L1	17.0955	0.876549	18.4902	89.5868
AGFG1	38.6761	10.2284	34.9205	0.433667	1.57356			ARL2	123.637	3.31564	179.758	89.5868
AGFG2	35.2892	15.6535	16.2298	0.626408	2.82434			LMNB2	152.944	5.65945	860.836	89.5209
AGGF1	48.7276	8.70591	21.9132	0.497914	2.40069			LARP1B	318.252	3.42997	589.322	89.5209
AGK	54.4088	12.9945	19.7453	0.835211	3.32868			STK25	27.7802	0.838438	77.4363	89.5209
AGL	63.0399	8.68446	9.78477	0.770964	2.03756			PHIP	51.2294	0.342997	159.061	89.3233
AGMAT	12.2365	2.44452	2.7538	0.385482	1.06921			ELMO1	45.181	0.800327	60.6839	89.3233
AGMO	0	0.536078	0.585914	0.578223	0.302607			TXNDC11	32.1457	0.617395	59.9332	89.3233
AGO1	0	0.557521	0.117183	0.578223	0.625389			RAB40C	132.567	1.37199	72.3619	89.2625
AGO2	13.8753	13.8308	53.3768	0.224864	1.51304			NSFL1C	18.9272	0.857493	15.4317	89.1652
AGO3	50.5849	14.324	22.9678	0.513976	2.76381			CA8	36.1754	1.23479	66.8149	89.0598
AGO4	32.6671	23.2015	42.1272	0.530038	2.64277			MED29	6.63978	1.07187	15.171	89.0598
AGPAT1	13.6568	0.150102	0.996054	0.481852	0.806953			FAM227B	3.30717	0.304886	2.22438	89.0598
AGPAT2	60.3086	15.2246	33.4557	0.513976	2.98573			PHACTR2	27.5582	0.748358	41.8588	88.9845
AGPAT3	16.4974	16.9401	30.2332	0.465791	1.53321			STX18	15.2028	1.33769	14.5141	88.849
AGPAT4	0.983292	0.278761	1.81633	0.321235	0.443824			TXNDC15	13.2597	0.432475	23.6099	88.8203
AGPAT5	33.3227	13.2947	14.2963	0.208803	2.03756			NSMAF	62.2766	1.97223	136.695	88.7963
AGPAT6	32.5579	14.6028	13.5346	0.594285	1.91651			GPR12	21.1214	1.54349	27.5267	88.7305
AGPAT9	27.3137	5.51088	11.4839	0.481852	1.83582			MKRN1	54.3203	2.10086	123.714	88.7188
AGPS	56.5939	12.6086	12.4214	0.465791	2.5419			MCM5	18.8967	0.617395	42.0408	88.6646
AGR2	0	0.600407	0.644506	0.497914	0.463998			SMIM20	19.7362	0.651695	33.6577	88.5329
AGR3	0	0.257317	0.351549	0.706717	0.383303			MC5R	9.50176	1.54349	1.56402	88.5329
AGRN	30.5913	18.9128	17.929	0.305173	1.71478			SLC25A21	7.21218	1.00041	15.5359	88.5329
AGRP	0.327764	0.557521	0.761689	1.18857	0.645563			TEX10	29.7264	1.57207	64.0205	88.5328
AGT	2.94987	0.750509	0.996054	1.34919	0.927996			ZNF445	10.99	0.633226	11.0684	88.5328
AGTPBP1	60.9641	22.601	34.6275	0.305173	2.96555			ITGB5	74.793	1.02899	125.122	88.3572
AGTR1	20.9769	2.83049	4.62872	0.36942	0.94817			TCOF1	43.502	1.62924	88.9927	88.3572
AGTR2	0	0.707623	0.527323	0.963705	1.19026			LUC7L3	11.7701	0.533551	23.495	88.3352
AGTRAP	23.9268	6.19706	6.62083	0.674593	1.75512			CLSTN1	58.5478	0.734994	63.097	88.2694
AGXT	0	0.707623	0.937463	0.995828	0.605215			YBX1	65.3904	0.342997	168.914	88.2167
AGXT2	0	0.364533	0.117183	1.12432	0.52452			TMEM132E	159.355	6.17395	277.144	88.1376
AHCTF1	20.5399	9.52075	23.7295	0.770964	1.10956			CCT5	31.4654	1.17599	119.938	88.1376
AHCY	0.218509	0.278761	0.117183	0.401544	0.52452			FEM1C	13.7023	0.580457	29.9329	88.1376
AHCYL1	84.8908	15.2032	35.0963	0.626408	5.28554			RNF130	26.182	0.92811	45.559	88.1017
AHCYL2	42.6093	10.2069	14.5893	0.27305	1.55338			GLTPD2	56.2321	4.11597	78.8266	88.0812
AHDC1	39.8779	12.3084	16.4642	0.562161	1.6946			GTPBP8	5.32539	0.45733	8.5268	88.0586
AHI1	73.4191	15.0102	16.9329	0.722779	3.77251			MAN2A1	101.932	2.33238	132.379	88.0464
AHNAK	63.5862	10.9574	14.0619	0.240926	2.68312			NPTX1	44.8185	0.685995	103.382	88.0059
AHNAK2	38.3484	11.4721	13.2417	0.546099	2.29982			MAP2	9.29922	0.949839	3.17616	88.0059
AHR	69.0489	18.5054	40.4281	0.385482	3.49007			WDR45B	97.3835	2.45815	242.319	87.8553
AHRR	0	0.0428862	0.0585914	0	0.0201738			C20orf201	46.6311	1.77215	49.6315	87.8553
AHSA1	23.2712	1.37236	15.5267	0.64247	2.01738			GLTSCR1L	58.7048	1.57779	112.86	87.7424
AHSA2	33.6504	10.4857	10.898	0.610346	1.81564			CTGF	47.318	1.88648	73.4046	87.7424
AHSG	0	0.643294	0.468732	0.626408	1.08939			ZNF395	24.0406	1.54349	27.5267	87.6295
AHSP	0.874037	0.771952	1.23042	0.899458	1.08939			PITX1	68.9164	1.37199	276.519	87.5843
AICDA	0.655528	0.514635	0.468732	0.385482	0.52452			SMCO4	66.1362	1.17599	74.8942	87.5843
AIDA	33.5412	10.7001	8.26139	0.385482	2.40069			PRR15	12.4445	0.685995	14.941	87.4262
AIF1	0	0.62185	0.82028	0.867334	0.625389			SEMA4C	179.961	2.57248	425.413	87.4036
AIF1L	42.6093	11.6222	11.8941	0.305173	2.19895			11-Sep	56.3237	1.57779	154.65	87.4036
AIFM1	36.7096	5.468	6.21069	1.04401	2.64277			AFF4	26.8262	1.08616	52.3425	87.3831
AIFM2	0	0.707623	0.175774	0.690655	0.706084			CNOT11	51.3884	0.876549	74.6558	87.2907
AIFM3	0.437018	0.364533	0.41014	0.530038	0.605215			NR2F1	40.551	1.29577	78.1314	87.2681
AIG1	21.6324	9.84239	15.7025	0.963705	2.19895			ZFP69	8.82673	0.28386	5.78148	87.2681
AIM1	25.4563	2.05854	2.0507	0.530038	1.04904			SIK2	19.0894	0.578808	29.169	87.2681
AIM1L	0	0.578964	1.3476	1.06008	1.06921			UBTD2	30.157	0.734994	45.7587	87.2394
AIM2	0	0.385976	0.644506	0.803087	0.564867			CBFA2T2	150.654	6.17395	220.839	87.2154
AIMP1	23.8175	0.150102	3.86703	0.594285	0.907822			ATF1	29.9681	1.48632	62.1437	87.2154
AIMP2	12.892	1.92988	4.98027	0.0803087	0.544693			BRPF1	37.0912	1.55668	83.2539	87.0956
AIP	48.072	2.16576	3.80844	0.851273	1.83582			ZYG11A	35.7591	1.1849	82.4665	87.0648
AIPL1	0	0.450306	0.175774	0.578223	0.806953			PPP4C	32.5537	1.6994	68.76	87.031
AIRE	2.94987	0.34309	0.585914	0.578223	0.504346			UBE2O	41.0598	1.25766	101.557	86.9519
AJAP1	0.218509	0.235874	0.117183	0.289111	0.161391			KDM4C	73.8161	1.37199	72.3202	86.9519
AJUBA	75.3857	13.5306	18.6907	0.433667	3.69181			ZSCAN2	7.72141	0.66234	7.93874	86.9519
AK1	10.3792	4.41728	7.96844	0.674593	1.89634			CDCA4	74.902	2.64598	192.33	86.9519
AK2	14.8586	1.43669	0.351549	0.497914	0.847301			IGSF3	12.282	0.440996	18.6789	86.8202
AK3	47.0887	11.2148	20.3898	0.321235	2.68312			UBE2J2	69.0145	1.95998	215.745	86.8082
AK4	56.9217	14.7529	31.1121	0.256988	2.19895			RB1CC1	42.403	0.720294	73.4463	86.7261
AK5	59.3253	15.4605	20.7414	0.931581	2.78399			PTPLB	47.6233	0.636995	58.8071	86.6357
AK7	23.0527	3.81688	2.63661	0.530038	1.02887			REPS2	201.941	9.26093	167.663	86.6357
AK8	66.6453	13.2733	11.191	0.36942	2.60242			DDX6	12.4291	0.881993	30.2079	86.6357
AK9	17.6992	1.43669	3.33971	0.513976	1.14991			MID2	47.089	2.74398	75.49	86.5871
AKAP1	89.261	23.5445	56.8337	0.674593	3.81285			DTNBP1	29.9477	1.40629	52.4259	86.5567
AKAP10	24.1453	9.39209	10.8394	0.787026	2.64277			SOX9	40.6237	1.61699	60.5946	86.5567
AKAP11	31.3561	8.12694	11.4253	0.208803	1.89634			PTCH1	74.2969	1.54349	154.212	86.5002
AKAP12	68.9397	17.2832	24.1397	0.481852	2.17877			LANCL2	170.192	0.914659	165.16	86.4579
AKAP13	37.0373	12.8659	17.5774	0.337297	1.55338			ZNF720	19.6331	1.11474	29.7164	86.4249
AKAP14	0	0.900611	0.585914	0.722779	0.786779			ELF2	49.1933	0.832993	68.9956	86.4249
AKAP17A	0	0	0	0	0			ADIPOR2	34.0523	0.841902	42.3138	86.4249
AKAP2	12.7828	5.87542	5.80055	0.353358	1.00869			PDF	43.502	0.647884	153.621	86.4249
AKAP3	5.24422	1.32947	1.75774	0.353358	0.94817			LEO1	2.198	0.937526	13.0126	86.3591
AKAP4	0	0.471749	0.292957	0.449729	0.52452			TRIM62	41.2124	1.97223	41.6029	86.2932
AKAP5	24.473	6.60448	7.32393	0.385482	2.03756			CTBP2	137.604	2.91548	450.437	86.2744
AKAP6	0	0.729066	0.996054	0.465791	0.806953			CHSY3	68.1379	1.44059	93.0904	86.2744
AKAP7	18.2455	15.6106	22.8507	0.530038	2.82434			ATAD3A	28.3908	1.37199	123.87	86.1614
AKAP8	76.1505	24.6167	31.1706	0.27305	4.25668			RNF144A	21.3912	0.636995	39.3239	86.1614
AKAP8L	59.216	6.47582	16.64	0.610346	3.36903			AGAP3	24.7627	0.342997	38.4989	86.1614
AKAP9	47.5258	6.0684	7.90984	0.240926	1.79547			AADAT	10.7152	0.640262	45.4608	86.0896
AKIP1	48.6183	6.13273	14.1205	0.530038	3.16729			OST4	8.86395	1.24949	13.3165	86.0736
AKIRIN1	59.1067	9.30631	20.214	0.36942	2.17877			NAMPT	38.6612	0.783994	55.7684	85.8979
AKIRIN2	65.662	25.8175	80.1531	0.36942	3.81285			SOD1	48.4628	2.05798	150.146	85.8979
AKNA	0	0.578964	0.175774	0.851273	0.383303			ING1	100.742	1.37199	184.554	85.8979
AKNAD1	83.689	16.3825	27.7723	0.754902	4.25668			ZFAND5	159.813	3.77297	518.003	85.8452
AKR1A1	19.6658	1.17937	3.57408	0.64247	1.2306			RPA2	4.95627	1.00882	14.0578	85.8227
AKR1B1	75.7135	17.1545	22.2062	0.594285	4.45842			BOP1	33.1226	1.25766	76.0461	85.7662
AKR1B10	0	0.68618	0.175774	0.481852	0.443824			BRWD1	74.0298	0.171499	119.074	85.7662
AKR1B15	0	0.192988	0	0.337297	0.403477			CDC42SE2	31.062	1.20049	61.5181	85.7223
AKR1C1	0.437018	0.385976	0.585914	0.449729	0.484172			SHARPIN	96.8165	1.22499	92.5899	85.6872
AKR1C2	0	0.428862	0.0585914	0.208803	0.363129			STRN	11.7532	1.00041	19.2896	85.6872
AKR1C3	0	0.107216	0.117183	0.0160617	0.0605215			FBXO18	298.103	2.74398	352.217	85.6345
AKR1C4	0	0.514635	0.937463	0.578223	0.403477			GABPB1	34.9034	0.533551	102.461	85.6345
AKR1CL1	0	0.557521	0.761689	0.851273	0.867475			PPP6C	21.1913	0.762216	24.3292	85.4926
AKR1D1	15.2956	2.20864	1.69915	0.610346	0.706084			CTD-2207O23.10	2.81794	0.606841	6.92981	85.371
AKR1E2	0.218509	0.493192	0.351549	0.530038	0.463998			NUP210	23.1456	0.685995	75.5279	85.371
AKR7A2	34.0874	12.5442	27.6552	0.754902	3.04625			GLCE	35.4631	1.29577	76.6022	85.2494
AKR7A3	0	0.278761	0.292957	0.224864	0.342955			KCTD12	98.4519	1.60065	214.236	85.1733
AKT1	11.7995	14.324	35.7994	0.305173	1.02887			IFT140	17.1357	0.306892	26.8023	85.1733
AKT1S1	65.4435	2.95915	4.21858	0.192741	1.53321			SETMAR	7.37754	0.419219	8.48046	85.1075
AKT2	41.0797	9.24199	21.3859	0.433667	2.25947			EXOSC4	29.4048	0.783994	48.4399	85.0548
AKT3	0	0.707623	0.996054	1.07614	0.766606			IGF2BP3	45.2192	2.82973	215.835	85.0548
AKTIP	47.635	8.08406	10.3121	0.610346	2.09808			HNRNPDL	126.385	1.28624	233.977	84.9757
AL009178.1	0	0.578964	0.703097	1.17251	0.988518			EYA2	36.5679	0.783994	71.1405	84.8967
AL020996.1	84.7816	18.1194	34.8619	0.481852	3.9339			ATP6V0A2	36.0089	1.62144	58.1246	84.844
AL021546.6	21.0861	2.23008	7.32393	0.658532	2.1586			CCT8	6.9069	1.28624	35.1383	84.844
AL022328.1	0.218509	0.664737	1.05465	0.594285	0.645563			GYG1	100.513	1.54349	154.838	84.844
AL031320.1	0	0.771952	0.761689	1.01189	1.00869			THAP2	15.3226	0.976223	31.6654	84.6413
AL031590.1	0	0.536078	0.117183	0.610346	0.726258			FBXO28	10.8553	1.15005	38.1253	84.6332
AL031663.1	0	0.0643294	0.0585914	0.160617	0.141217			AC007773.3	40.2966	1.06017	64.4945	84.5805
AL031663.2	0	0.750509	0.644506	1.01189	0.585041			TTC33	11.5051	0.385872	17.2042	84.5805
AL031666.2	0.983292	0.34309	1.23042	0.787026	0.463998			TRIM26	11.2488	0.35791	4.67846	84.5805
AL033381.1	0	0.493192	0.41014	0.803087	0.564867			JMY	33.7877	0.514496	89.4619	84.5197
AL035252.1	2.18509	0.385976	0.878872	1.04401	0.484172			PKDCC	57.3158	0.914659	102.6	84.4927
AL035406.1	0	0.879168	0.527323	1.52587	0.726258			SENP6	58.7964	1.64639	186.681	84.4676
AL035588.1	0.437018	0.385976	0.527323	1.25282	0.322781			CERS6	45.7916	1.50919	84.0817	84.4487
AL035681.1	0	0.68618	0.644506	0.658532	0.665736			RNF149	53.0267	1.98938	214.458	84.3981
AL049747.1	0	0.707623	0.761689	1.0922	0.827127			GTF2A2	19.2325	1.0671	21.4097	84.317
AL049829.1	28.1877	16.1896	21.796	0.224864	2.2393			SUPT6H	4.54645	0.979992	8.93725	84.2417
AL049840.1	0.437018	0.514635	0.644506	0.626408	0.827127			CCAR2	195.988	4.45896	225.219	84.1413
AL050302.1	0	0	0.292957	0.0321235	0			TFG	11.2571	0.314414	31.4889	84.1413
AL050303.1	0	0	0	0	0			POU4F2	146.075	10.2899	143.89	84.1062
AL078585.1	0.437018	0.557521	0.292957	0.883396	0.726258			RUNX1T1	62.62	2.22948	121.681	84.1062
AL079342.1	0.764782	0.62185	1.40619	0.433667	0.342955			CRY1	44.9814	1.1873	34.1678	84.0864
AL096677.1	0	0.364533	0.468732	0.770964	0.625389			KDM7A	142.412	1.82932	385.791	84.0535
AL109659.1	0	1.00783	0.234366	0.963705	0.52452			C12orf55	10.0742	1.51899	14.8358	84.0159
AL109927.1	0.764782	0.729066	0.527323	0.73884	1.10956			ZNF703	105.19	1.27399	248.098	84.0008
AL117190.2	0	0.664737	0.41014	0.385482	0.968344			C2CD2L	28.429	0.514496	48.0675	83.9218
AL117190.3	0.218509	0.471749	0.585914	0.64247	0.484172			BCL3	13.9283	0.628828	15.3274	83.79
AL118506.1	0	1.37236	0.937463	0.963705	1.04904			CXCL2	3.40166	1.02899	8.22227	83.79
AL121761.2	36.7096	1.75834	4.1014	0.465791	1.73495			ABHD3	62.9635	1.11474	71.9449	83.79
AL121895.1	0	0.493192	0.527323	0.931581	0.544693			TNKS	7.49317	0.685995	22.7494	83.79
AL121901.1	0	0.385976	0.703097	0.465791	0.706084			SRSF2	99.564	1.27399	475.819	83.7068
AL121963.1	0	0.750509	0.527323	0.674593	1.14991			DTNA	22.4124	0.743161	53.5937	83.6846
AL132989.1	1.74807	0.664737	0.41014	0.594285	0.867475			BACE2	55.5223	1.71499	136.695	83.6319
AL133262.1	0	0.943497	0.41014	1.31706	0.786779			IFI30	1.62486	0.520028	3.0675	83.6319
AL133318.1	0.109255	0.214431	0.0585914	0.465791	0.706084			ZBTB1	36.2771	0.533551	62.1437	83.6144
AL133373.1	35.0707	3.68822	3.22253	0.305173	1.53321			RPL38	0.661434	1.33388	36.2852	83.6144
AL133481.1	0	0	0.0585914	0	0			POC1B	55.1026	1.14332	118.865	83.5924
AL135998.1	0	0.62185	0.527323	0.513976	0.585041			GBE1	20.6062	0.583095	18.7682	83.5924
AL136115.1	0	0.793395	0.878872	0.787026	0.605215			MTA3	13.6836	0.181587	11.1873	83.5642
AL136218.1	0.437018	0.514635	0.41014	0.289111	0.302607			TSSC1	4.29737	0.738763	7.98853	83.4738
AL136376.1	1.09255	0.536078	0.937463	0.883396	1.43234			COQ10A	15.8157	0.738763	14.1484	83.4387
AL136531.1	1.52956	0.385976	0.878872	0.417605	0.383303			KIF9	14.9425	0.559627	21.6658	83.418
AL137002.1	0.874037	0.300204	0.117183	0.321235	0.141217			SPSB4	38.5158	0.533551	53.6632	83.3948
AL137026.1	0	0.557521	0.703097	0.754902	0.746432			PTPN13	8.50415	0.391997	18.3214	83.3948
AL138764.1	0.655528	0.278761	0.878872	0.353358	0.52452			BAG4	6.3236	0.538996	7.68604	83.3948
AL138815.1	0	0.278761	0.41014	0.417605	0.706084			ARL6IP4	98.1467	5.14496	136.382	83.3589
AL138815.2	0	0.278761	0.468732	0.321235	0.242086			RPL21	3.13672	1.13189	27.9021	83.3589
AL138847.1	0.437018	0.34309	0.292957	0.546099	0.726258			CASZ1	22.6096	0.771744	28.7779	83.3383
AL139080.1	0	0.257317	0.117183	0.433667	0.42365			HMGA1	213.847	3.25847	678.784	83.1972
AL139099.1	96.6903	16.9186	49.6269	1.06008	5.30572			PHAX	9.2092	0.304886	10.0097	83.1972
AL139147.1	0	0.536078	0.468732	0.658532	0.443824			CAMTA1	159.355	1.94365	219.38	83.1576
AL139333.1	0	0.578964	0.468732	0.73884	0.463998			DFNB59	8.83124	1.12699	21.6281	83.1576
AL158091.1	0.437018	0.557521	0.644506	1.28494	1.37182			CDC42SE1	1.22111	0.754594	5.00486	82.9995
AL158147.2	0	0.514635	0.761689	0.690655	0.968344			C9orf156	2.76511	0.316613	2.06932	82.9995
AL160175.1	0	1.41525	1.23042	0.658532	0.746432			ZNF367	361.525	3.77297	840.817	82.9995
AL160274.1	0.655528	0.879168	0.703097	0.770964	0.907822			PCED1A	236.285	3.42997	270.262	82.8019
AL160286.1	0	0.257317	0.117183	0.530038	0.42365			ICK	2.48867	0.372823	6.63688	82.8019
AL161450.1	0	0.364533	0.527323	0.562161	0.867475			MEGF8	5.63237	1.06329	13.0752	82.7361
AL161645.2	0	0.750509	0.292957	0.803087	0.726258			NGF	5.59675	1.02899	11.3304	82.6307
AL161784.1	0	0.514635	0.351549	0.674593	0.564867			UCHL1	45.1047	1.54349	101.348	82.6043
AL161915.1	0.327764	0.62185	0.937463	0.787026	0.544693			RRM2	55.0644	1.15762	110.576	82.5811
AL162389.1	0	0	0	0	0			POC1B-GALNT4	52.7367	0.857493	113.861	82.5604
AL162407.1	1.42031	0.471749	0.703097	0.578223	0.484172			SIX1	29.6119	0.914659	36.0767	82.5604
AL162424.1	0	0.643294	0.175774	1.14038	0.52452			MICA	4.76996	0.485913	6.67315	82.5253
AL162431.1	0	0.707623	0.761689	0.883396	0.94817			GADD45B	19.5378	1.02899	29.8206	82.4199
AL163636.6	10.8162	0.514635	2.22647	0.546099	0.68591			POGZ	52.2678	0.440996	163.373	82.4067
AL353354.1	0	0.514635	0.703097	0.770964	0.605215			CDK9	71.8928	1.30339	66.0642	82.4067
AL353354.2	0	0.557521	0.117183	0.337297	0.342955			GGH	46.2495	1.14332	65.4803	82.4067
AL353583.1	0	0.536078	0.878872	0.64247	0.585041			KLHL21	103.947	0.857493	205.825	82.3847
AL353608.1	0	0	0	0	0			ASXL2	31.1955	1.24337	82.5802	82.3847
AL353698.1	0	0.450306	0.468732	0.385482	0.302607			BTG1	38.1444	0.926093	106.979	82.3672
AL353791.1	0	0	0	0	0			FEM1A	31.5962	0.771744	202.384	82.2091
AL354718.1	0	0	0.117183	0	0			RNF123	2.3659	0	18.3512	82.2091
AL354808.2	1.52956	0.300204	0.234366	0.497914	0.463998			MCEE	8.56303	1.02899	16.516	82.2091
AL354898.1	0	0.557521	0.585914	0.931581	0.302607			NUCKS1	14.7296	0.600245	45.8779	82.2091
AL354993.1	0.109255	0.857725	0.585914	0.594285	0.746432			ZNF66	5.95291	5.83095	23.7731	82.2091
AL355390.1	0	0.922054	0.878872	0.931581	1.27095			H3F3A	203.162	2.74398	227.721	82.0231
AL355490.1	25.0193	13.1017	9.5504	0.513976	1.6946			PEBP1	9.55082	0.759494	49.6017	81.9456
AL355531.2	1.96658	0.278761	0.644506	0.530038	0.625389			GBX2	300.851	5.14496	568.052	81.9216
AL356215.1	0	0.278761	0.292957	0.658532	0.645563			VHL	14.2935	0.538996	21.8963	81.8578
AL356356.1	20.5399	12.7801	10.5465	0.562161	1.55338			CHMP4A	5.8083	0.397155	6.84876	81.8138
AL357673.1	0	0.664737	0.292957	1.12432	1.2306			PABPC1	276.123	4.45896	494.23	81.8138
AL358113.1	0	0.836282	0.234366	0.385482	1.08939			C20orf112	90.6674	1.02899	133.88	81.7574
AL358333.1	0	0.536078	0.761689	0.754902	0.564867			ZNF250	23.9643	1.02899	68.9559	81.7574
AL359091.2	0.655528	0.407419	0.703097	1.04401	0.484172			UBE2W	34.2674	0.714578	49.8401	81.6821
AL359195.1	0	0	0	0	0			FAR2	23.8689	1.45774	83.9878	81.6821
AL359693.1	0	0.385976	0.878872	0.36942	0.443824			HIST1H2BO	5.80027	0.800327	24.7463	81.6821
AL359736.1	0	0.0643294	0	0.0321235	0.0403477			KIAA1279	7.40298	0.614537	17.9862	81.5767
AL359878.1	52.77	8.06261	16.347	1.06008	2.56208			PRDM16	83.3407	2.05798	150.146	81.5767
AL360004.1	1.74807	0.750509	0.703097	0.995828	1.04904			THNSL1	12.1348	0.857493	19.8943	81.5767
AL360181.1	52.4422	7.05479	10.4293	0.594285	1.33147			IQSEC2	227.584	4.80196	376.616	81.5315
AL365202.1	0	0.428862	0.644506	0.353358	0.52452			NDNL2	21.9342	0.685995	20.3948	81.5315
AL390778.1	0	0.150102	0.234366	0.240926	0.363129			HDLBP	41.5177	0.49544	58.5291	81.5064
AL391152.1	1.31106	0.68618	0.234366	0.674593	0.746432			ZNF721	14.7678	0.600245	9.69692	81.4186
AL391421.1	0	0.900611	0.468732	0.883396	0.585041			HIST1H2AD	8.01353	0.823193	9.63436	81.4186
AL441883.1	1.63882	0.364533	0.292957	0.530038	0.322781			ADH5	0.580027	0.594529	2.9195	81.4186
AL445665.1	0	0	0	0	0			PPP6R1	84.6572	1.80074	154.525	81.4186
AL445989.1	0	0.0214431	0	0	0			NIPSNAP3A	11.1331	0.32156	11.3391	81.2869
AL450307.1	0	0.793395	1.17183	0.819149	0.706084			MRPS26	40.9835	0.628828	147.226	81.203
AL513478.1	0	0	0	0	0			TBC1D30	37.6509	1.56254	53.2462	81.203
AL583828.1	13.5476	1.20081	3.10535	0.73884	1.02887			NECAP2	10.8755	1.05043	15.6402	81.203
AL589739.1	0	0.900611	0.527323	0.481852	0.564867			LSM11	35.884	0.873084	79.509	81.1551
AL589765.1	0.109255	1.07216	0.644506	1.22069	1.06921			TBK1	30.6041	0.771744	40.0389	81.1551
AL590235.1	0.327764	0.257317	0.117183	0.417605	0.484172			PGAM1	70.977	4.71621	174.545	81.1024
AL590452.1	0	2.89482	2.63661	2.84293	2.19895			NPRL2	4.28609	0.562515	6.80661	81.0798
AL590483.1	0.109255	0.943497	1.28901	0.947643	0.645563			ZFPM2	39.8387	0.904265	69.2718	81.0234
AL590560.1	0.437018	0.235874	0.351549	0.481852	0.463998			ESYT2	440.973	6.85994	809.536	80.9795
AL590708.2	34.743	13.0374	7.61689	0.546099	2.17877			CASC3	31.6616	2.59698	38.6089	80.9795
AL590714.1	0	0.578964	0.234366	0.546099	0.544693			CYLD	49.1497	0.628828	61.5181	80.9443
AL590822.1	0.327764	0.68618	0.585914	0.610346	0.585041			PTPN3	24.7275	0.717176	40.6076	80.9443
AL590822.2	34.5245	1.82267	4.92168	0.626408	1.53321			KIAA1524	6.79242	2.85831	18.5597	80.9443
AL590867.1	0	0.62185	0.644506	0.803087	0.806953			CRB1	4.87056	1.02899	4.66362	80.9443
AL591025.1	0	1.35092	1.11324	2.13621	1.51304			TP53I13	38.1444	0.891793	61.1844	80.9246
AL591479.1	0	0	0	0	0			RAP2B	66.7413	1.88648	109.169	80.8916
AL591684.1	0	0	0	0	0			SLC35F1	83.9513	2.00082	146.809	80.8778
AL591806.1	0	0.536078	0.292957	0.594285	0.625389			HSPD1	20.2188	0.738763	19.2495	80.8714
AL592284.1	0	0	0	0	0			NR4A3	13.8291	0.754594	25.1077	80.854
AL596220.1	0	0.643294	0.175774	0.513976	0.302607			SIRT3	19.0798	1.22907	15.7445	80.854
AL603965.1	0	0	0	0	0			CHKB-CPT1B	60.7311	1.71499	83.3622	80.8389
AL606500.1	0	0.278761	0.468732	0.578223	0.383303			ITPKA	82.4249	2.91548	81.9546	80.8257
AL626787.1	0	0.643294	0.175774	1.17251	1.02887			ANP32A	54.159	1.49672	144.572	80.7599
AL627171.1	0	0.150102	0.41014	0.337297	0.342955			OPA1	4.9862	1.04805	6.18656	80.6281
AL627171.2	0	0.857725	0.41014	1.12432	0.867475			TRMU	91.0337	2.94978	253.746	80.6281
AL627309.1	0	0	0	0	0			ATP5H	9.64486	0.771744	23.9295	80.6281
AL645608.1	0	0.321647	0.703097	0.530038	0.68591			ZNF710	80.8222	1.20049	220.214	80.6281
AL645608.2	0	0.235874	0.0585914	0.208803	0.0605215			BRD7	40.7545	1.30339	82.5802	80.6281
AL645728.1	61.6196	15.2246	31.405	0.530038	2.92521			ZNF451	52.2024	0.685995	52.551	80.6281
AL645730.2	1.2018	0.707623	0.292957	1.14038	0.585041			GADD45A	26.0096	0.731727	88.0021	80.5293
AL645922.1	0	0	0.234366	0.160617	0.302607			ID1	32.3158	1.12699	75.4304	80.5227
AL646016.1	0	0.986384	0.82028	1.23675	0.806953			ZADH2	255.517	4.11597	634.366	80.4023
AL669831.1	0	0	0	0	0			ITGA9	53.0038	1.02899	56.9303	80.3646
AL807752.1	41.2982	7.76241	14.6479	0.546099	2.13843			SSTR2	6.86874	0.620662	12.1547	80.3407
AL929472.1	0	0.450306	0.351549	0.610346	0.605215			PRKCD	241.551	5.65945	405.394	80.3119
AL953854.2	0	0	0	0	0			SPTBN2	47.54	0.436542	64.1532	80.2329
ALAD	24.6915	2.6375	5.62478	0.36942	1.67443			ATP8B1	26.1928	1.23479	37.036	80.2329
ALAS1	36.6003	8.53436	27.8895	0.979767	2.48138			DDX51	73.175	2.26378	191.186	80.2329
ALAS2	0	0.578964	0.234366	0.401544	0.42365			SPESP1	38.3734	1.26909	119.741	80.2329
ALB	0	0.321647	0.527323	0.256988	0.302607			MSX2	27.9329	1.02899	66.8919	80.2329
ALCAM	37.4743	4.22429	9.90195	0.513976	2.52173			USP11	23.72	1.02899	28.7779	80.2329
ALDH16A1	61.9474	9.4993	5.09746	0.690655	1.67443			ALX1	3.20541	1.16619	15.3899	80.2329
ALDH18A1	46.6517	11.2148	31.698	0.690655	3.0059			WNT9A	71.3891	1.06329	45.294	80.189
ALDH1A1	0	0.257317	0.585914	0.594285	0.847301			ASF1A	99.1388	2.65823	286.841	80.1341
ALDH1A2	0.764782	0.321647	0.292957	0.417605	0.746432			EIF4A1	28.1073	0.604328	237.195	80.1011
ALDH1A3	23.9268	6.32572	5.03886	0.144556	0.68591			NUDT16L1	260.554	8.91793	909.633	80.0201
ALDH1B1	31.7931	2.98059	7.90984	0.353358	1.55338			CDH22	367.249	6.51695	352.843	80.0201
ALDH1L1	13.3291	1.58679	3.74985	0.819149	1.06921			DSP	78.7616	0.943242	171.886	79.9625
ALDH1L2	6.9923	2.38019	4.39436	0.417605	0.585041			ITGA4	18.0495	0.743161	30.9676	79.9506
ALDH2	31.2468	6.0684	8.31998	0.481852	1.45252			AC024592.12	11.2013	0.870685	33.7828	79.9506
ALDH3A1	0.437018	0.514635	0.761689	0.899458	0.706084			FUT5	11.2013	0.870685	33.7828	79.9506
ALDH3A2	68.3934	14.9673	14.4721	0.610346	3.65146			NDUFA11	11.1309	0.89707	33.7828	79.9506
ALDH3B1	0.764782	0.278761	0.996054	0.481852	0.463998			MAPK1IP1L	90.095	3.68722	190.498	79.9255
ALDH3B2	0	0.364533	0.292957	0.594285	0.504346			IGSF9B	115.166	2.91548	101.348	79.9255
ALDH4A1	29.8265	5.87542	10.1949	0.465791	2.05773			ARF6	94.9718	1.16619	210.204	79.9095
ALDH5A1	47.5258	9.73518	17.3431	0.192741	2.13843			EPHA3	0.757323	0.277036	1.39559	79.8377
ALDH6A1	13.6568	1.71545	2.69521	0.465791	0.786779			BAI2	271.086	3.60147	454.817	79.8377
ALDH7A1	17.9178	2.23008	3.51549	0.0963705	1.49286			KLF2	146.533	1.71499	206.45	79.8377
ALDH8A1	0.437018	0.407419	0.41014	0.867334	0.867475			TTLL11	42.9787	1.81299	98.3098	79.785
ALDH9A1	76.0412	7.24777	7.08956	0.401544	1.71478			ELL3	4.54645	0.416497	7.68604	79.7498
ALDOA	46.324	13.8523	8.84731	0.883396	2.34016			NDUFB1	11.2647	1.16619	42.5413	79.7247
ALDOB	0	0.321647	0.41014	0.64247	0.484172			ITM2B	10.9195	0.448535	39.8464	79.7247
ALDOC	9.61441	0.192988	0.468732	0.305173	0.484172			MRPL40	36.0772	0.808494	52.0148	79.6796
ALG1	11.581	4.33151	4.33577	0.674593	1.51304			PTMA	33.2244	0.647884	49.8401	79.6495
ALG10	3.38689	0.0857725	1.05465	0.0160617	0.0806953			PHTF2	36.0609	1.05757	54.4279	79.6118
ALG10B	0.983292	0.0857725	1.23042	0	0			KLF16	182.251	2.05798	403.517	79.5742
ALG11	13.3291	2.1872	2.46084	0.433667	0.645563			NOXO1	27.3223	1.00041	17.7255	79.5742
ALG12	26.2211	9.54219	8.84731	0.256988	2.01738			EIF5A	19.9193	1.14332	90.0875	79.5336
ALG13	65.8805	13.5092	24.8428	0.899458	3.97424			ARHGAP26	147.449	4.11597	211.455	79.4784
ALG14	33.6504	1.71545	1.75774	0.513976	1.00869			LIN9	67.6883	0.59245	95.6611	79.4784
ALG1L	0	0.0428862	0.0585914	0	0.121043			MESDC1	165.537	1.71499	280.898	79.4424
ALG2	33.3227	7.93395	32.8112	0.337297	1.89634			ZNF749	3.87882	0.443879	4.19525	79.4424
ALG3	36.054	4.6746	13.769	0.578223	1.53321			HEXIM2	22.1631	0.708861	47.2125	79.4192
ALG5	21.5232	5.36078	11.8941	0.754902	1.59373			CUL3	61.9102	0.823193	253.246	79.3985
ALG6	33.4319	8.08406	11.1324	0.64247	1.85599			CEP76	23.2011	0.876549	52.6901	79.3985
ALG8	30.1543	4.50306	6.03492	0.546099	1.95686			MIDN	299.706	2.22948	237.105	79.3634
ALG9	39.8779	4.31007	3.69126	0.594285	1.6946			MYCL	353.969	7.54594	548.032	79.3107
ALK	60.8548	12.244	11.6011	0.353358	2.40069			TTC30A	12.5927	0.102899	4.6295	79.273
ALKBH1	34.8522	3.77399	10.0777	0.465791	2.56208			PTDSS2	25.9955	0.89707	61.502	79.2136
ALKBH2	23.162	1.58679	1.69915	0.851273	1.08939			STX17	6.93743	0.548796	17.5796	79.2053
ALKBH3	9.72366	0.793395	2.87098	1.01189	0.887649			NCLN	30.6804	1.14332	67.9827	79.1909
ALKBH4	45.3407	7.39788	15.7611	1.06008	1.85599			PRR14L	7.51521	0.564937	16.6338	79.1688
ALKBH5	91.7739	16.1252	23.7295	0.36942	2.74364			POLR2B	16.3934	1.02899	31.5306	79.0472
ALKBH6	4.69795	0.321647	3.22253	0.883396	0.867475			NKAIN3	24.3611	1.44059	50.0486	79.0472
ALKBH7	60.09	4.65316	2.87098	0.513976	0.927996			PGBD3	15.1875	0.914659	25.0243	79.0472
ALKBH8	6.88304	0.96494	2.28507	0.353358	0.706084			U2AF2	27.8457	0.391997	27.8246	79.0472
ALLC	0	0.96494	0.351549	0.91552	0.806953			ZDHHC14	226.211	2.40098	454.817	79.0472
ALMS1	58.0142	3.68822	12.48	0.497914	1.95686			KLF13	111.503	1.71499	188.308	79.0472
ALOX12	1.31106	0.536078	0.234366	0.803087	0.645563			TM9SF1	11.1045	0.728869	13.607	79.0472
ALOX12B	0	0.62185	0.761689	1.76679	0.988518			KDM8	6.57734	0.779539	14.9008	78.9484
ALOX15	0	0.600407	1.11324	0.64247	1.12973			UBASH3B	41.7467	0.857493	45.8779	78.9343
ALOX15B	0	0.557521	0.996054	1.18857	0.94817			HFM1	18.275	1.06017	14.4458	78.8891
ALOX5	27.0951	2.98059	3.86703	0.513976	0.806953			SFMBT1	140.122	0	391.005	78.8496
ALOX5AP	0	0.493192	0.644506	0.578223	0.443824			CACNA2D3	20.9115	0.434463	31.1136	78.7837
ALOXE3	15.6234	0.771952	1.87493	0.754902	0.585041			SPOPL	14.3262	0.269498	17.8745	78.7837
ALPI	2.51286	0.450306	0.996054	0.819149	0.645563			ZNF668	34.5154	0.64312	59.2763	78.7597
ALPK1	0.546273	0.536078	0.351549	0.385482	0.564867			AP1S2	58.2698	1.45774	86.9595	78.731
ALPK2	0	0.364533	0.292957	0.465791	0.403477			HIST1H3D	6.96687	0.612495	7.23917	78.652
ALPK3	0.983292	0.707623	0.527323	0.819149	0.484172			APITD1	25.0093	0.633226	27.3342	78.652
ALPL	20.1029	5.31789	3.69126	0.851273	1.73495			APITD1-CORT	25.0093	0.633226	27.3342	78.652
ALPP	0	0.0643294	0.175774	0.176679	0			TMEM8B	9.92151	0.49544	21.8268	78.616
ALPPL2	0	0.0857725	0.0585914	0.192741	0.161391			MTMR9	16.2815	0.533551	23.9121	78.5202
ALS2	40.4242	4.03131	7.08956	0.465791	2.17877			GFPT2	157.065	1.02899	164.535	78.5202
ALS2CL	31.6838	6.0684	5.74196	0.819149	2.05773			CDC42EP4	77.3878	2.26378	105.853	78.5202
ALS2CR11	0	0.150102	0.468732	0.465791	0.42365			SCMH1	82.2417	1.92078	111.608	78.4543
ALS2CR12	2.18509	0.300204	0.996054	0.594285	0.827127			FAM189A2	60.216	1.11474	92.2771	78.4543
ALX1	44.3574	1.50102	7.20675	0.546099	1.53321			BMP7	88.1946	1.23479	172.417	78.3885
ALX3	0	0.578964	0.585914	0.754902	0.201738			RANBP9	62.2003	2.68681	175.379	78.3445
ALX4	94.6145	14.7529	37.3813	0.706717	3.36903			EXOC2	20.1131	1.21368	28.6817	78.3175
ALYREF	57.0309	16.7256	69.6066	0.706717	2.29982			GAD1	15.3075	0.538996	20.5557	78.3175
AMACR	35.617	9.73518	8.26139	0.385482	2.66295			CPVL	95.4755	2.22948	129.188	78.3032
AMBN	0	0.62185	0.117183	0.289111	0.443824			CSRP2	32.9242	0.274398	14.1387	78.2567
AMBP	1.31106	0.879168	0.234366	1.20463	0.988518			STXBP4	0.964034	0.50547	8.42924	78.2567
AMBRA1	16.716	11.8152	11.9527	0.674593	2.74364			CCDC90B	1.63886	0.866519	4.67559	78.2567
AMD1	72.8728	21.8505	121.929	0.931581	4.92241			RPUSD1	23.2229	1.44549	32.5316	78.1689
AMDHD1	31.6838	2.83049	6.44506	0.433667	0.786779			JMJD1C	40.4274	0.979992	62.5608	78.1536
AMDHD2	43.4833	18.0122	28.9442	0.578223	1.49286			EXT1	16.3793	0.448535	28.2967	78.1438
AMELX	0	0.879168	0.585914	0.497914	0.443824			SMARCA5	36.8622	2.80114	84.04	78.0986
AMELY	0	0	0	0	0			RPL12	10.5321	1.4442	69.212	78.0986
AMER1	22.9435	2.91626	7.79266	0.240926	0.867475			AGA	11.4895	0.904265	6.25608	78.0986
AMER2	29.608	9.90672	13.0073	0.305173	1.12973			ZHX2	79.6774	3.77297	224.385	78.0591
AMER3	19.7751	5.03913	4.98027	0.433667	0.68591			UBXN4	48.1829	1.67688	86.0558	78.0487
AMFR	31.7931	12.3084	28.7098	0.27305	1.41217			TMEM128	8.35697	0.82891	15.8487	77.9932
AMH	0.546273	0.514635	1.46479	0.835211	1.10956			UNC13B	15.5386	0.663128	15.2648	77.9932
AMHR2	0	0.536078	0.234366	0.626408	0.927996			WWC2	50.3708	1.88648	125.122	77.9179
AMICA1	0	0.68618	0.351549	0.513976	0.585041			ANKRD32	15.1621	0.876549	23.217	77.8974
AMIGO1	36.9281	10.0568	12.8901	0.754902	1.6946			CCDC85A	102.573	2.22948	148.895	77.8615
AMIGO2	20.7584	6.19706	4.92168	0.192741	1.41217			HYOU1	20.7823	1.1873	46.295	77.8615
AMIGO3	81.941	20.7355	33.2799	0.963705	3.4699			CDS2	19.5988	0.377297	41.9157	77.8176
AMMECR1	0	0.922054	1.05465	1.02795	1.39199			B3GNT1	40.5256	1.44059	131.503	77.7674
AMMECR1L	0.546273	1.5439	1.93352	0.112432	0.26226			PTPRK	36.5188	0.728869	70.2245	77.677
AMN	0	0.771952	0.703097	0.931581	0.887649			PDCD2L	27.1836	1.49672	50.6173	77.6639
AMN1	36.1633	2.78761	3.22253	0.513976	1.27095			MTX2	10.8822	0.645642	11.4817	77.6639
AMOT	26.7674	2.46596	5.15605	0.883396	1.81564			1-Sep	35.2309	0.750306	35.7378	77.6522
AMOTL1	59.8715	18.2481	50.0371	0.64247	4.47859			NUAK2	8.22258	0.492126	10.0097	77.5792
AMOTL2	30.8098	7.9554	7.90984	0.321235	1.73495			ADPRHL2	31.7488	1.86743	67.1485	77.5541
AMPD1	0	0.407419	0.292957	0.73884	0.887649			NUS1	123.179	9.60392	419.157	77.4662
AMPD2	18.464	4.24574	13.5346	0.995828	3.22781			LYPLA1	8.10781	0.564937	17.6642	77.4662
AMPD3	0	0.68618	0.644506	0.883396	0.665736			ABTB2	74.1824	0.783994	76.5029	77.4662
AMPH	58.4512	13.1017	12.9487	0.321235	1.37182			INF2	46.8219	2.57248	130.126	77.4662
AMT	0.764782	0.922054	0.585914	1.33313	0.786779			PTS	9.97775	0.613785	9.08777	77.4662
AMTN	0.874037	0.707623	0.761689	0.690655	0.927996			7-Sep	61.0555	1.18143	91.7558	77.3732
AMY1A	0	0	0	0	0			TEX2	46.4577	1.40317	58.0109	77.3608
AMY1B	0	0	0	0	0			MMD	36.3515	0.817917	38.0177	77.3345
AMY1C	0	0	0	0	0			CTIF	69.6032	2.74398	229.598	77.3225
AMY2A	0	0.171545	0.117183	0.144556	0.0403477			CREG2	31.413	0.891793	41.7906	77.2906
AMY2B	0	0.364533	0.175774	0.546099	0.161391			SYNE2	188.661	3.08698	260.878	77.2686
AMZ1	0	0.62185	0.937463	0.578223	0.52452			PLEKHA7	23.8116	1.16619	52.1757	77.2686
AMZ2	76.9153	7.61231	14.3549	0.064247	1.67443			PIK3CA	27.0628	0.891793	46.295	77.2686
ANAPC1	63.6954	4.63171	12.0698	0.481852	2.40069			SOX2	43.6737	0.557371	79.4522	77.2404
ANAPC10	17.9178	0.814839	2.92957	0.36942	0.907822			MAP1B	37.0403	1.44821	47.8242	77.2404
ANAPC11	60.8548	15.3104	55.6619	0.305173	1.65425			ZDHHC8	43.3646	1.85219	103.225	77.2028
ANAPC13	76.6967	9.56363	17.2845	0.610346	3.26816			COQ5	5.99107	0.743161	5.5262	77.2028
ANAPC15	15.8419	3.79543	1.46479	0.36942	1.33147			PLCG2	46.1923	1.58636	50.3614	77.1788
ANAPC16	34.9615	1.30803	4.33577	0.481852	0.625389			ZNF263	20.8638	0.535933	13.5288	77.1698
ANAPC2	59.653	18.9557	32.7526	0.851273	3.34886			ZDHHC22	267.423	8.23193	397.886	77.1501
ANAPC4	24.036	3.2808	6.26928	0.578223	1.6946			ARAP2	47.2569	1.02899	65.5637	77.1501
ANAPC5	44.0296	7.09767	3.33971	0.706717	2.11825			PCYT1A	3.54885	1.00041	13.3463	77.1501
ANAPC7	54.9551	9.15621	48.3379	0.819149	4.15581			EML5	79.6774	1.46999	151.755	77.1014
ANG	10.9255	0.493192	2.34366	0.594285	0.68591			DCP2	18.0768	0.40833	26.5734	77.1014
ANGEL1	40.2057	10.357	13.3003	0.305173	2.09808			CDC20	3.24064	0.65961	9.72098	77.071
ANGEL2	29.3895	7.9554	11.5425	0.256988	1.81564			RTN4RL1	105.092	2.65823	128.25	77.0351
ANGPT1	1.74807	0.128659	0.41014	0.321235	0.363129			SNX24	36.2669	2.05798	43.7925	77.0145
ANGPT2	2.73137	0.171545	0.82028	0.240926	0.201738			ARL4C	64.1082	1.64639	102.349	76.992
ANGPT4	0	0.493192	0.468732	0.610346	0.585041			ELAC2	142.565	3.20131	176.838	76.9798
ANGPTL1	0	0.514635	0.644506	0.513976	0.383303			PRRC2B	309.093	4.11597	740.719	76.9393
ANGPTL2	0	0.557521	0.644506	0.530038	0.504346			KLHL11	78.6471	2.22948	175.952	76.9163
ANGPTL3	0	0.922054	0.468732	1.01189	0.968344			FGFR2	37.0912	0.606841	69.2018	76.8734
ANGPTL4	34.5245	3.8812	5.15605	0.465791	1.87617			C19orf60	8.64653	0.7667	23.5523	76.8582
ANGPTL5	2.18509	2.12287	1.23042	0.626408	1.02887			THEM6	15.2715	0.754594	42.5413	76.8339
ANGPTL6	0	0.600407	0.878872	0.674593	0.564867			MIOS	42.0138	2.82973	76.6369	76.8339
ANGPTL7	0	0.643294	0.761689	0.963705	0.645563			NR2C2	251.396	1.54349	202.697	76.7887
ANHX	0.109255	0.557521	0.468732	0.64247	0.746432			DCAF17	24.178	0.857493	31.906	76.7887
ANK1	44.5759	17.2617	15.5853	0.610346	1.95686			LTBP1	61.5897	1.02899	136.695	76.7476
ANK2	0.764782	0.771952	1.17183	0.465791	0.484172			AP3M2	16.256	0.636995	16.1764	76.7476
ANK3	19.7751	4.48161	15.351	0.433667	2.40069			AKAP12	41.0089	1.14332	57.2779	76.7366
ANKAR	0.437018	0.557521	0.117183	0.594285	0.52452			ADAM12	16.485	1.08616	22.1048	76.6758
ANKDD1A	10.707	4.80326	3.92563	0.690655	1.06921			RHOU	254.143	3.60147	274.016	76.6758
ANKDD1B	32.9949	1.95132	5.74196	0.36942	1.47269			C21orf91	62.9307	2.00898	127.088	76.6758
ANKEF1	0	0.578964	0.41014	0.513976	0.887649			ACTR3	26.6049	0.857493	62.9361	76.6758
ANKFN1	0	0.278761	0.468732	0.513976	1.02887			TOB2	37.7573	1.80853	85.4239	76.6231
ANKFY1	66.4268	8.23416	25.4873	0.73884	2.25947			AKAP13	137.375	3.60147	187.682	76.5628
ANKH	26.3304	11.2576	16.9329	0.401544	1.55338			ARFGEF1	32.6647	0.628828	63.1864	76.544
ANKHD1	51.8959	14.517	41.5413	0.417605	4.19616			LCMT2	15.6913	0.708861	41.5403	76.5177
ANKHD1-EIF4EBP3	44.5759	13.8737	40.8382	0.401544	4.27685			KCMF1	149.739	1.37199	366.606	76.5177
ANKIB1	16.0604	3.30224	7.67548	0.594285	1.49286			CDH20	8.50415	1.66599	16.2658	76.4782
ANKK1	0.437018	0.793395	0.527323	1.06008	0.927996			UBXN7	79.1279	1.85219	131.378	76.4602
ANKLE1	4.26093	0.857725	1.05465	0.417605	0.907822			TDP2	13.3895	0.603675	8.60836	76.4602
ANKLE2	37.8021	24.3594	47.2247	0.497914	3.59094			RIPPLY2	7.49837	0.385872	18.1426	76.4123
ANKMY1	63.914	15.2032	18.7493	0.27305	1.53321			ADO	139.435	3.94447	609.342	76.3069
ANKMY2	38.6761	4.22429	12.4214	0.433667	1.75512			NINJ1	24.3528	1.21608	35.6028	76.3069
ANKRA2	47.9628	2.83049	6.73802	0.36942	1.63408			TMEM259	19.0868	0.639222	78.2009	76.2805
ANKRD1	0	0.729066	0.41014	0.947643	0.625389			DTYMK	30.6804	2.59698	74.3579	76.2805
ANKRD10	39.2224	8.81312	18.6907	0.256988	1.61391			LEPREL4	20.5821	0.631837	22.0609	76.1643
ANKRD11	24.1453	6.15418	28.4754	0.0321235	1.17008			UBE2B	35.8319	0.814618	67.8784	76.1111
ANKRD12	33.5412	15.4605	14.8822	0.0481852	1.81564			RFK	36.1754	0.783994	49.6911	76.1111
ANKRD13A	32.9949	7.84818	16.7572	0.530038	2.17877			TXNL4A	10.761	0.377297	10.8856	76.1111
ANKRD13B	21.6324	6.96901	7.20675	0.546099	1.79547			FOXK2	114.326	1.37199	286.945	76.061
ANKRD13C	79.9744	8.70591	29.1199	0.578223	4.94259			SLC4A7	69.1453	1.71499	161.615	76.0434
ANKRD13D	43.3741	10.6358	10.898	0.176679	1.43234			FOXJ3	49.4549	1.30339	83.5812	76.029
ANKRD16	72.4358	25.5602	42.2444	0.497914	3.81285			FGFBP3	18.8661	0.857493	23.7731	76.029
ANKRD17	30.3728	8.16983	20.9171	0.256988	1.33147			STAT1	50.3708	1.09759	23.2726	75.9982
ANKRD18A	24.473	4.22429	7.79266	0.0481852	0.766606			DMXL1	12.2111	0.914659	18.1426	75.8853
ANKRD18B	8.52186	0.922054	4.51154	0.112432	0.26226			PILRB	2.93066	0.137199	7.75753	75.8853
ANKRD2	0	0.814839	1.17183	0.995828	0.706084			FGD1	191.409	2.74398	359.099	75.8853
ANKRD20A1	0	0	0	0	0			PRICKLE1	159.355	1.54349	302.794	75.8853
ANKRD20A2	0	0	0	0	0			ETS2	13.9817	0.525929	24.4404	75.8853
ANKRD20A3	0	0	0	0	0			ZMYM4	7.02138	0.800327	28.5277	75.8853
ANKRD20A4	0	0	0	0	0			DERA	16.7466	1.12699	22.8794	75.8853
ANKRD22	0.874037	0.578964	0.585914	0.851273	0.68591			RFNG	46.6311	1.54349	78.201	75.8853
ANKRD23	40.2057	13.4234	15.058	0.819149	2.76381			ZC3H15	10.99	0.728869	34.252	75.7096
ANKRD24	5.68124	0.943497	2.34366	0.658532	1.12973			POP5	2.88839	0.685995	6.25608	75.7096
ANKRD26	23.162	2.59462	6.50365	0.240926	1.67443			CEP41	14.2972	0.647884	6.11705	75.6595
ANKRD27	49.7109	16.7471	29.1199	0.530038	2.68312			CHERP	54.5378	1.88648	48.9225	75.6482
ANKRD28	55.0643	26.9111	42.7717	0.513976	3.0866			RNF166	27.017	1.30339	46.7954	75.6218
ANKRD29	28.0784	16.8972	17.0501	0.497914	2.2393			SPATA5L1	52.4314	1.08616	212.707	75.6218
ANKRD30A	0	0.150102	0.117183	0.224864	0.181564			MFSD8	10.1199	0.342997	28.4026	75.6218
ANKRD30B	0	0.428862	0.351549	0.112432	0.201738			KCNG1	56.9648	1.30339	61.4347	75.4901
ANKRD30BL	161.151	0.643294	16.8743	0.883396	0.726258			UBE2Z	32.1559	0.647884	60.1974	75.4901
ANKRD31	15.5142	4.73893	2.98816	0.594285	1.25078			P2RY1	41.3842	0.943242	126.373	75.4693
ANKRD32	59.216	6.39005	9.78477	0.36942	2.34016			DSEL	256.891	3.77297	193.938	75.4336
ANKRD33	0	0.450306	0.41014	1.0922	0.68591			G2E3	2.7475	0.737444	19.7692	75.3583
ANKRD33B	57.2494	13.4877	22.8507	0.578223	1.91651			KAT6B	36.2771	0.647884	49.6315	75.3583
ANKRD34A	12.6735	0.922054	1.17183	0.433667	0.988518			PIAS1	12.033	0.323942	11.6085	75.3104
ANKRD34B	95.9256	16.0395	12.0698	0.449729	1.87617			NR4A2	20.5358	0.501304	28.6817	75.2529
ANKRD34C	29.0617	2.70183	5.33182	0.706717	2.21912			SCRN1	154.165	5.03063	344.084	75.2266
ANKRD35	4.47944	1.86555	1.75774	1.07614	1.63408			NRSN2	27.2787	1.12699	22.7006	75.2266
ANKRD36	0.327764	0	0.351549	0	0			PABPC4	89.4899	1.46999	382.157	75.2078
ANKRD36C	7.2108	0.107216	0.703097	0.0803087	0.121043			CTD-2410N18.5	75.1898	1.30339	168.914	75.0948
ANKRD37	11.4717	3.53811	2.98816	0.610346	1.12973			KCNS2	85.1724	4.63046	52.551	75.0948
ANKRD39	45.2314	13.5521	15.8197	0.626408	2.64277			CPNE2	25.7349	0.685995	47.2959	75.0948
ANKRD40	46.8702	8.31993	27.1278	0.610346	2.36034			FBXL2	4.71653	0.274398	5.06742	75.0948
ANKRD42	51.0219	5.57521	9.31604	0.658532	2.58225			UBALD2	62.5513	0.960392	115.362	75.0948
ANKRD44	39.0039	16.8543	28.1239	0.256988	1.29113			SUCO	32.8391	0.244998	10.546	75.0483
ANKRD45	2.62211	0.707623	0.644506	1.12432	0.94817			ENDOV	43.3303	0.814618	46.6078	75.0421
ANKRD46	32.8856	3.49523	16.1712	0.27305	1.95686			NEURL4	10.6937	0.7667	18.621	75.023
ANKRD49	35.5078	2.31586	7.14816	0.513976	1.73495			TRIM2	13.5085	0.914659	31.4889	75.007
ANKRD50	26.9859	12.1368	7.5583	0.192741	1.6946			RFC4	8.97515	1.33769	24.3987	75.007
ANKRD52	25.6748	14.3026	27.538	0.64247	3.18747			YWHAE	112.953	3.20131	273.599	74.9631
ANKRD53	0	0.600407	0	0.722779	0.322781			IDE	25.905	0.881993	95.9861	74.9367
ANKRD54	15.5142	2.05854	4.8045	0.770964	1.97704			ASPSCR1	92.8425	2.22948	73.1961	74.8313
ANKRD55	0	0.34309	0.82028	0.658532	0.484172			PDCD6	44.8758	0.342997	113.861	74.8313
ANKRD6	43.1556	11.2362	18.8664	0.401544	2.36034			PHLDA3	46.5766	2.00898	147.286	74.7908
ANKRD60	0.218509	0.857725	0.292957	0.91552	0.625389			CKB	78.4181	0.943242	421.034	74.7435
ANKRD61	0	0.750509	0.585914	0.706717	0.645563			HSPH1	22.7813	0.900368	48.7974	74.6692
ANKRD62	0	0.278761	0.175774	0.128494	0.282434			TSC2	71.4349	2.09609	51.0218	74.6692
ANKRD63	30.2635	5.63954	5.80055	0.144556	0.68591			REPIN1	81.4175	3.42997	277.269	74.6372
ANKRD65	0.437018	0.879168	0.468732	1.49374	1.12973			WHSC1	425.862	4.11597	784.512	74.5678
ANKRD66	0	0.450306	0.468732	0.610346	0.746432			ECHDC1	7.41824	0.397877	15.7653	74.5678
ANKRD7	6.55528	0.536078	0.996054	0.417605	0.585041			TMEM243	50.2563	1.67211	94.4667	74.554
ANKRD9	25.0193	19.0844	54.7244	0.73884	1.87617			SAAL1	12.0203	1.17191	21.792	74.502
ANKS1A	74.1839	11.6436	19.8039	0.192741	2.76381			CCNE2	80.4406	1.14332	91.7558	74.4624
ANKS1B	0.327764	4.05275	3.22253	0.353358	0.605215			CDKN2AIP	78.4868	1.92078	132.879	74.426
ANKS3	24.9101	7.44076	11.3667	0.401544	1.67443			FOXP4	44.4179	0.891793	79.0768	74.3044
ANKS4B	0	0.729066	0.41014	0.722779	0.564867			IGFBP2	27.3032	0.64312	52.0818	74.3044
ANKS6	45.2314	10.0997	15.2924	0.449729	1.21043			USP12	89.0647	2.22948	236.48	74.3044
ANKUB1	0	0.321647	0.761689	0.449729	0.443824			ACTRT3	9.02095	0.445896	4.75462	74.3044
ANKZF1	45.8869	4.22429	6.73802	0.513976	1.93669			KLF12	7.44114	0.994692	12.825	74.3044
ANLN	51.0219	10.7859	10.0191	0.546099	2.52173			PEX2	11.656	0.374179	19.4507	74.3044
ANO1	15.1864	4.86759	3.63267	0.337297	0.68591			DIP2A	151.57	4.97346	350.966	74.3044
ANO10	28.9525	8.68446	11.3667	0.497914	2.70329			AKT2	21.9291	1.02899	50.7437	74.3044
ANO2	18.3548	7.09767	4.68732	0.449729	1.25078			FAM160A1	8.03114	0.633226	9.91347	74.3044
ANO3	0	0.407419	0.703097	0.449729	0.302607			FAM83D	104.252	1.94365	195.607	74.0936
ANO4	0	0.514635	1.40619	0.819149	0.605215			KANSL1L	19.9193	0.300123	14.389	74.0409
ANO5	27.2044	3.10925	7.96844	0.385482	1.7753			EPB41L5	77.3878	1.20049	46.295	74.0409
ANO6	69.4859	16.2539	33.3971	0.160617	3.44973			ZNF783	38.8084	1.32911	47.077	74.0169
ANO7	0	0.364533	1.46479	1.07614	0.665736			LASP1	32.8326	1.64639	59.8081	73.9882
ANO8	80.7392	21.5718	18.3977	0.899458	3.53042			RSG1	9.57044	0.771744	5.63047	73.9882
ANO9	1.31106	0.68618	0.41014	0.835211	0.927996			PHF21B	72.2853	0.734994	148.18	73.9656
ANP32A	66.9731	27.8975	74.4697	0.770964	5.12415			FAM73B	13.7375	0.765148	21.9444	73.953
ANP32B	33.7597	18.9128	81.2663	0.546099	2.29982			FANCI	7.6844	0.396591	10.5571	73.953
ANP32D	0	0.150102	0.292957	0.224864	0.282434			COIL	11.7341	0.771744	12.6686	73.9091
ANP32E	58.8882	12.5442	78.7469	1.04401	4.72068			EOGT	84.0276	1.02899	104.164	73.9091
ANPEP	0.327764	0.643294	0.41014	1.12432	0.847301			WIPI2	12.6843	0.926093	21.646	73.9091
ANTXR1	48.6183	6.36861	10.7222	0.176679	2.21912			ST3GAL5	68.5729	2.14373	124.809	73.8527
ANTXR2	41.189	8.23416	16.8743	0.27305	2.60242			PRDX1	14.7296	1.11474	48.6931	73.8179
ANTXRL	0	0.536078	0.937463	0.91552	0.645563			PPP2R4	31.8824	1.02899	36.9108	73.8179
ANXA1	0	0.321647	0.0585914	0.513976	0.221912			PPP6R3	22.6996	0.538996	112.788	73.7774
ANXA10	0	0.493192	0.292957	0.513976	0.42365			BAZ1B	51.352	1.02899	190.363	73.7774
ANXA11	30.482	5.87542	22.3233	0.401544	2.11825			PPP2R3A	35.1941	1.07799	43.9713	73.7774
ANXA13	0	0.257317	0.644506	0.481852	0.463998			PCBD2	32.0541	0.685995	41.9157	73.7115
ANXA2	19.1196	4.05275	5.91774	0.465791	1.06921			LEPRE1	18.611	0.538996	36.0171	73.6963
ANXA2R	52.77	12.7801	7.38252	0.562161	2.88486			ZNF195	7.36188	0.844301	23.7731	73.672
ANXA3	20.9769	3.81688	5.85914	0.385482	1.37182			C20orf144	13.1814	0.587995	15.9083	73.672
ANXA4	9.83292	2.6375	4.92168	0.658532	1.57356			UBALD1	397.013	3.77297	800.778	73.6456
ANXA5	39.1132	10.8073	13.769	0.176679	1.95686			CSNK1D	37.9416	2.59698	118.508	73.6017
ANXA6	71.5618	6.8618	14.4135	0.562161	3.69181			EMILIN2	76.472	1.60065	87.168	73.6017
ANXA7	27.7507	5.74676	7.85125	0.867334	2.11825			FBXW7	214.534	3.42997	323.439	73.5857
ANXA8	0	0	0	0	0			TMEM136	22.8386	0.900368	21.7399	73.5857
ANXA8L1	0	0	0	0	0			MICAL3	20.1992	1.0671	19.3243	73.5857
ANXA8L2	0	0	0	0	0			TAOK1	8.32835	0.514496	16.6568	73.5139
ANXA9	0	1.20081	1.81633	1.62224	0.847301			ZNF433	3.12215	1.12254	7.2798	73.5139
AOAH	0	0.750509	0.937463	1.04401	0.907822			CCNL1	26.5109	0.397155	39.4462	73.5139
AOC1	0	0.68618	1.3476	1.22069	1.21043			TRIM37	32.8326	0.617395	41.9157	73.5139
AOC2	0	0.385976	0.644506	0.690655	0.806953			NIPBL	28.5282	1.02899	52.3008	73.4531
AOC3	0	0.407419	0.117183	0.160617	0.26226			DIDO1	102.115	2.20498	144.247	73.401
AOX1	0	0.643294	0.175774	0.995828	0.827127			GPAA1	19.1053	1.16238	47.4767	73.3891
AP000275.65	42.063	6.94757	18.8079	0.36942	2.64277			TMEM80	154.928	3.77297	274.433	73.3558
AP000295.9	0	0.493192	0.761689	0.722779	0.726258			PIP4K2A	50.7633	0.881993	120.832	73.3558
AP000304.1	0	0.471749	0.175774	0.787026	0.746432			ARID4A	24.931	0.49544	70.068	73.3558
AP000304.12	0	0.750509	0.41014	0.867334	0.927996			FBXO45	32.2373	0.411597	58.682	73.3558
AP000322.53	0	0.643294	0.41014	0.706717	0.726258			ORC5	7.23507	0.342997	7.17363	73.3558
AP000349.1	0	0.643294	0.996054	0.979767	0.806953			HMGCLL1	3.89229	0.563495	3.39616	73.3558
AP000350.10	0	1.00783	0.292957	1.25282	0.585041			EBF3	118.295	2.62965	269.428	73.288
AP000350.4	0	0.600407	1.40619	0.578223	0.665736			CAMK2D	20.6062	0.857493	38.6313	73.2504
AP000679.2	48.6183	6.08985	3.16394	0.481852	1.10956			AFTPH	47.0127	1.44821	35.034	73.2099
AP000688.1	0.546273	0.664737	0.82028	0.722779	1.14991			CHD3	31.7679	1.07187	96.0308	73.1186
AP000695.1	0	0.407419	0.234366	0.353358	0.625389			B4GALT1	36.5824	0.266776	35.3121	73.1186
AP000708.1	54.4088	9.75662	13.476	0.770964	1.63408			TRRAP	46.8906	1.30339	122.119	73.1186
AP000721.4	45.7777	8.4057	29.5301	0.481852	3.22781			PDE8A	39.2399	0.633226	42.7338	73.0998
AP000758.1	0	0.707623	0.234366	1.14038	0.625389			PRDM6	50.4216	1.29577	120.812	73.0882
AP000769.1	8.74037	0.578964	0.527323	0.722779	0.827127			LENG8	16.485	0.538996	40.4857	73.0396
AP000783.1	65.9898	14.7529	30.7605	0.770964	2.86468			MOCS2	7.40298	0.400163	2.84999	73.0396
AP000867.1	0.655528	0	0	0	0.0605215			ZEB1	17.2759	0.342997	45.6125	73.0396
AP000889.3	10.8162	3.60244	6.09351	0.546099	1.49286			DEK	113.792	3.08698	347.525	73.0109
AP000974.1	27.8599	6.08985	2.57802	0.449729	1.41217			KIAA2018	23.0103	1.15762	22.9911	72.9869
AP001024.1	0	0.235874	0.175774	0.36942	0.141217			WDFY1	55.0415	1.16619	117.614	72.9666
AP001024.2	0	0.493192	0.292957	0.690655	0.52452			ZCCHC24	45.0066	1.56799	62.382	72.8815
AP001055.1	0	0.922054	1.52338	0.819149	0.645563			PNPLA2	25.6081	0.817917	25.0243	72.8815
AP001094.1	0	0.171545	0.175774	0.27305	0.282434			MRPS5	26.4828	2.51531	73.4046	72.845
AP001350.1	0	0.536078	0.175774	0.594285	0.544693			SRD5A3	28.574	0.617395	47.4211	72.845
AP001362.1	11.3625	5.06058	3.80844	0.433667	0.827127			CDIP1	42.2591	1.42099	78.1116	72.7234
AP001421.1	0.327764	0.493192	0.644506	0.481852	1.00869			TMED2	9.47534	0.606841	23.1956	72.7234
AP001468.1	0	0	0	0	0			ARPC1B	36.9386	1.14332	48.1718	72.7234
AP001579.1	0.218509	1.3938	1.40619	0.851273	0.645563			STRADA	12.2656	0.661495	12.244	72.7234
AP001631.10	0.109255	0.900611	0.82028	0.803087	0.988518			FN3KRP	45.2029	1.22499	105.102	72.5917
AP001652.1	0	0.321647	0.585914	0.835211	0.443824			ELMOD1	10.761	0.64312	21.2707	72.5478
AP001816.1	56.7031	7.71952	8.08562	0.433667	2.19895			ECE2	5.82571	0.323942	10.2878	72.5478
AP001885.1	0	0.300204	0.41014	0.883396	0.706084			IQCH	10.6237	0.531646	7.19449	72.4976
AP001888.1	1.31106	0.68618	0.585914	0.610346	0.585041			RBM39	18.8661	1.37199	268.261	72.4599
AP001925.1	0	0	0	0	0			NDRG4	84.5313	1.02899	114.361	72.4599
AP002348.1	23.9268	11.6222	15.7611	0.449729	0.645563			TMEM187	59.987	1.10521	53.5242	72.4599
AP002353.1	0.218509	0.450306	0.761689	0.64247	0.786779			GLRX2	15.6524	0.841902	17.972	72.4599
AP002884.2	0.437018	0.493192	1.17183	1.15645	1.14991			SRSF1	12.2914	1.17341	89.0338	72.427
AP002884.3	0	0.257317	0.351549	0.706717	0.463998			NDRG1	33.8285	1.62924	38.1621	72.4072
AP002956.1	1.42031	0.664737	0.41014	0.658532	1.08939			RNF19B	26.1623	0.365864	48.7974	72.4072
AP003041.2	0	0.428862	0.41014	0.27305	0.504346			PLEKHG1	108.801	2.26378	171.917	72.3721
AP003062.1	0	0.107216	0.117183	0.064247	0.0201738			REV3L	310.009	3.60147	647.504	72.3074
AP003068.23	1.63882	2.70183	1.46479	0.754902	0.968344			SAYSD1	12.8871	0.930993	17.3383	72.2717
AP003733.1	31.4653	10.7216	13.6518	0.883396	2.42086			AHCYL1	11.5951	0.477746	26.7671	72.2584
AP003774.4	17.4807	0.385976	1.75774	0.289111	0.484172			ZNF41	9.31096	0.45733	10.7048	72.1964
AP005482.1	38.4576	11.4292	20.4484	0.256988	2.05773			PERP	59.987	3.17272	131.378	72.1964
AP006621.5	30.1543	18.8485	21.6788	0.546099	2.98573			ARPP19	28.2191	1.84361	116.519	72.1964
AP1AR	46.761	12.7372	8.84731	0.305173	2.52173			BUD13	32.97	0.99781	21.9531	72.1964
AP1B1	0.218509	0.493192	0	0.497914	0.383303			DENND1A	27.9329	1.02899	94.0199	72.1964
AP1G1	69.5952	7.93395	26.3661	0.578223	3.26816			GPT2	14.5994	0.54476	54.6119	72.1485
AP1G2	33.5412	1.67256	4.62872	0.401544	1.21043			XRN2	19.3157	0.561268	30.5979	72.1485
AP1M1	54.1903	4.41728	9.19886	0.610346	1.45252			MCIDAS	17.086	0.385872	27.8395	72.141
AP1M2	0	0.643294	0.117183	0.979767	0.665736			hsa-mir-1199	39.2892	1.61209	43.6674	72.1154
AP1S1	27.6414	4.07419	8.49576	0.321235	1.27095			DUSP4	33.2244	0.95277	46.1559	72.091
AP1S2	54.4088	10.9145	16.2884	0.27305	1.97704			CTXN1	74.8693	0.685995	58.8071	72.0459
AP1S3	29.7173	5.9183	12.8315	0.321235	1.51304			CARS2	35.6259	0.548796	23.2726	72.0459
AP2A1	30.1543	7.69808	9.5504	0.867334	2.50156			WASF1	32.6838	0.600245	85.5518	72.0317
AP2A2	24.1453	12.9945	31.2878	0.289111	1.59373			ZFR	24.1551	0.714578	66.8357	72.0208
AP2B1	26.4396	2.3373	6.21069	0.530038	2.2393			FAM46C	14.9891	0.45733	16.6829	71.9856
AP2M1	44.7944	8.59869	16.6986	0.530038	3.42955			TMEM2	32.6429	0.391997	46.4737	71.9329
AP2S1	19.4473	5.33934	4.92168	0.674593	1.10956			SLC1A4	29.6236	0.580457	40.4239	71.9329
AP3B1	16.8252	2.07998	6.62083	0.546099	1.83582			FRYL	143.328	1.88648	240.859	71.9329
AP3B2	44.5759	15.6964	9.72618	0.546099	2.86468			ATL3	69.0537	1.98938	97.0943	71.8864
AP3D1	40.2057	12.9302	62.1655	0.979767	3.59094			ITSN2	27.4177	1.07187	60.3711	71.82
AP3M1	18.464	2.05854	4.15999	0.610346	1.19026			ZC3H14	32.3711	0.554072	40.2314	71.8012
AP3M2	58.342	10.6572	10.6051	0.417605	1.71478			BMPR1B	27.017	0.728869	33.47	71.7748
AP3S1	64.2417	11.7508	10.3121	0.513976	2.76381			S1PR3	25.8723	1.37199	18.7682	71.7353
AP3S2	63.3677	7.35499	9.37463	1.10826	2.94538			POLR1A	1.25927	1.14332	4.90059	71.7353
AP4B1	48.2905	7.9554	3.04675	0.91552	3.04625			MAP2K7	65.8254	2.22948	93.5283	71.7174
AP4E1	13.8753	10.0783	7.5583	0.401544	1.21043			BVES	50.3135	0.685995	57.2431	71.7174
AP4M1	19.9936	8.94178	6.09351	0.337297	1.87617			SLCO4A1	66.0925	2.57248	125.539	71.6694
AP4S1	42.1723	7.78385	29.5887	0.289111	3.0866			PTRF	15.5153	0.92811	18.9154	71.6694
AP5B1	56.0476	19.7277	29.9988	1.07614	2.38051			BRD3	39.5525	0.986117	111.984	71.5942
AP5M1	26.2211	3.40946	5.39041	0.562161	1.59373			PTPN9	41.2957	0.873084	88.8363	71.5736
AP5S1	26.0026	6.0684	5.97633	0.433667	0.907822			ELMSAN1	18.8727	0.759494	67.2975	71.4938
AP5Z1	44.7944	8.01973	7.44111	0.899458	2.19895			CTTN	31.4654	0.979992	65.9569	71.4938
APAF1	33.2134	11.5364	11.8355	0.787026	2.94538			DHPS	9.43307	0.514496	20.1446	71.4938
APBA1	16.2789	9.39209	9.43322	0.465791	1.19026			QRICH1	18.9272	0.434463	51.2164	71.4812
APBA2	3.27764	4.54594	8.84731	0.256988	0.968344			FNBP4	42.6879	1.21955	146.114	71.4299
APBA3	17.153	3.1307	5.449	0.690655	1.59373			NEK9	26.9153	0.838438	63.812	71.4299
APBB1	49.2738	9.94961	15.4095	0.385482	2.03756			NFIL3	25.3816	0.832993	40.7539	71.406
APBB1IP	0	0.557521	0.82028	0.706717	0.867475			AKAP8L	9.8779	0.930993	25.3818	71.406
APBB2	51.3497	11.4935	18.2805	0.36942	2.66295			AHR	56.4545	1.17599	123.334	71.3683
APBB3	0	0.836282	0.703097	1.02795	0.827127			BLOC1S3	21.98	0.498905	62.3333	71.3285
APC	58.9975	2.65895	7.44111	0.433667	2.03756			APMAP	30.2225	0.538996	29.6717	71.2862
APC2	26.6581	9.71373	3.98422	0.610346	1.08939			RP11-1055B8.7	53.9832	1.14332	166.134	71.2641
APCDD1	10.9255	8.16983	9.96054	0.160617	1.00869			LPPR4	5.03708	0.791532	7.41104	71.1425
APCDD1L	0.437018	0.836282	0.175774	0.754902	0.544693			NKAIN2	7.95629	0.485913	8.54997	71.1425
APCS	0	0.514635	0.937463	0.674593	1.02887			C14orf80	178.816	3.25847	184.554	71.1425
APEH	63.2584	8.47003	8.78872	0.497914	1.7753			METAP2	4.54394	1.21368	35.9965	71.1425
APEX1	29.3895	0.771952	13.8862	0.36942	2.01738			KIAA1244	66.3062	1.85219	75.3232	71.1425
APEX2	5.68124	0.814839	2.46084	0.433667	0.867475			C4orf33	13.2796	1.30339	16.0156	71.1425
APH1A	68.1749	3.2808	16.1712	0.867334	3.32868			PSMB2	3.14817	0.428747	13.2942	71.1425
APH1B	37.3651	5.68243	4.21858	0.465791	1.2306			AC024940.1	33.0404	1.55668	145.333	71.1425
API5	30.2635	9.6494	21.6788	0.176679	3.55059			TGFBR2	16.4498	0.685995	39.2689	71.1425
APIP	48.2905	10.1855	15.8783	0.770964	2.38051			CMTR2	4.09835	0.325847	3.31572	71.1425
APITD1	86.9667	15.2246	16.64	0.385482	2.80416			RAB10	10.2932	0.492126	22.2499	71.0495
APITD1-CORT	86.9667	15.2246	16.64	0.385482	2.80416			HDGFRP3	382.818	3.77297	739.468	71.0295
APLF	32.7764	7.03334	8.78872	0.353358	1.6946			DNAJC16	6.81487	0.524584	6.62408	70.9668
APLN	38.6761	11.0003	13.8862	0.931581	2.6226			SRGAP1	18.4575	0.89707	23.1956	70.9166
APLNR	0	0.68618	1.52338	1.07614	1.00869			RASAL2	43.2939	0.467724	52.8923	70.9053
APLP1	28.4062	5.48944	4.27717	0.36942	1.02887			RCL1	50.0437	2.00898	68.2806	70.8992
APLP2	66.5361	15.5891	41.6585	0.256988	1.99721			ATP6V0C	110.968	1.14332	376.616	70.855
APMAP	54.1903	9.90672	9.72618	0.176679	2.21912			S1PR2	75.7088	1.60065	132.629	70.8096
APOA1	0	0.62185	0.41014	1.01189	1.04904			IFNAR2	43.3494	0.990881	56.9998	70.7911
APOA1BP	38.8946	10.1855	23.7881	0.481852	2.1586			XPO7	25.6433	0.857493	89.4619	70.7472
APOA2	0.109255	0.68618	0.82028	1.04401	1.21043			HOXD8	70.2901	0.514496	88.5235	70.7472
APOA4	0.327764	0.707623	0.761689	1.20463	0.746432			UBE2G2	21.0947	0.38873	55.8876	70.7472
APOA5	3.82391	0.557521	1.3476	0.91552	0.726258			ANXA5	46.1579	0.754594	58.8071	70.7472
APOB	0	0.171545	0.585914	0.754902	0.42365			GUSB	14.759	0.976223	23.8693	70.7472
APOBEC1	0	0.257317	0.0585914	0.546099	0.322781			TINF2	7.78457	1.07472	4.58779	70.7209
APOBEC2	0	0.578964	0.878872	0.465791	0.544693			PREX1	172.482	2.28665	196.858	70.7113
APOBEC3A	0	0.836282	0.703097	1.02795	0.746432			SLIT2	5.95291	1.31922	82.0027	70.6908
APOBEC3B	0	0.364533	0.644506	0.256988	0.221912			SPPL3	35.9006	0.685995	62.3105	70.6908
APOBEC3C	0.437018	0.0857725	0.761689	0.144556	0.181564			ATP13A2	23.1502	1.29577	46.0169	70.6908
APOBEC3D	0	0.0857725	0.761689	0.337297	0.221912			TUSC1	41.2124	0.628828	114.695	70.6682
APOBEC3F	0	0	0.351549	0.064247	0			ARMC2	16.9429	0.876549	12.9292	70.6682
APOBEC3G	0	0	0.234366	0.112432	0.0605215			EPS15L1	46.7729	1.42099	103.672	70.6155
APOBEC3H	0	0.750509	0.351549	0.578223	0.827127			ZFAND6	78.7616	1.60065	92.5899	70.6155
APOBEC4	0	0.278761	0.585914	0.513976	0.302607			FAM117B	77.2733	1.37199	182.365	70.5676
APOBR	0	0.750509	0.468732	1.14038	0.847301			HLA-E	15.8235	0.609773	35.8682	70.5496
APOC1	2.51286	0.214431	1.52338	0.305173	0.463998			ZNF778	21.8655	1.24337	21.2707	70.5496
APOC2	0	0.171545	0.527323	0.674593	0.322781			SPAG16	1.72599	0.949839	4.52362	70.5496
APOC3	0	0.900611	0.351549	0.626408	0.625389			ROGDI	47.9794	1.44821	37.5365	70.5101
APOC4	0	0.943497	0.175774	0.787026	0.726258			PPP5C	8.96977	0.585113	8.3169	70.5101
APOC4-APOC2	0	0.943497	0.175774	0.787026	0.726258			NDUFB2	16.6976	0.281748	22.0303	70.4984
APOD	0.437018	0.793395	0.527323	0.787026	1.00869			HSD17B6	297.187	10.2899	192.687	70.4649
APOE	0.655528	0.536078	1.69915	0.770964	0.887649			RAD1	5.41173	0.99781	12.2278	70.4649
APOF	0	0.814839	0.761689	0.883396	1.02887			UFSP2	10.0742	0.535933	6.25608	70.4649
APOH	0	0.62185	0.82028	0.626408	0.585041			GS1-259H13.10	33.3516	2.80114	141.804	70.4398
APOL1	0	0.257317	0.175774	0.353358	0.201738			CNOT3	54.3775	1.58636	159.217	70.4128
APOL2	0	0.214431	0.996054	0.192741	0.201738			FNBP1	452.879	6.17395	670.651	70.352
APOL3	0	0.557521	0.527323	0.931581	0.94817			PLCG1	61.3607	0.342997	100.097	70.352
APOL4	0	0.171545	0.234366	0.401544	0.161391			SFT2D3	32.2831	0.514496	74.1345	70.352
APOL5	0	0.600407	0.175774	0.91552	0.665736			TOP1	66.4551	0.943242	124.965	70.3055
APOL6	0	0.364533	0.878872	0.690655	0.706084			CDKN2B	32.1195	1.51899	47.1887	70.2532
APOLD1	14.5309	4.48161	7.38252	0.770964	1.81564			SIGMAR1	16.7501	0.920677	38.4584	70.2203
APOM	58.8882	5.25356	6.56224	0.674593	1.97704			SLC43A1	33.4279	0.949839	62.9457	70.2125
APOO	49.3831	6.66881	3.86703	0.513976	1.29113			CACNA1C	85.6957	1.71499	86.3338	70.1939
APOOL	8.63111	0.471749	2.46084	0.803087	1.08939			SWAP70	9.19648	0.800327	17.9341	70.1939
APOPT1	0.218509	0.471749	0.292957	0.337297	0.564867			IRF2BP2	54.1486	0.471621	342.364	70.1638
APP	65.0065	16.2324	34.8033	0.626408	3.0059			PGD	15.1341	0.480196	27.7144	70.1364
APPBP2	52.333	6.81891	14.4135	0.803087	2.27964			IZUMO4	42.4336	0.800327	15.6402	70.0885
APPL1	62.6029	18.2052	25.1357	0.626408	2.88486			RAB27A	2.198	0.617395	5.88071	70.0885
APPL2	29.4987	10.0783	14.0619	0.610346	1.85599			WDR43	55.8658	5.60229	330.738	70.0358
APRT	63.6954	10.5929	70.837	0.578223	3.28833			KRCC1	21.5221	1.95508	30.1543	70.0132
APTX	14.2031	10.357	13.0073	0.658532	1.99721			ERAP1	92.0411	1.80074	113.235	69.9831
AQP1	0	0.536078	0.82028	0.819149	0.847301			STK10	37.222	0.906493	30.0292	69.9568
AQP10	0	0.321647	0.175774	0.256988	0.242086			MYO10	35.5926	0.311816	55.281	69.9264
AQP11	40.315	8.08406	9.72618	0.690655	1.93669			ANKRD11	43.8073	0.228665	202.697	69.8777
AQP12A	0	0	0	0	0			TSPAN7	6.61897	0.124726	16.4933	69.8777
AQP12B	0	0	0	0	0			TMEM167A	2.77443	0.786876	5.66727	69.8777
AQP2	0	0.68618	0.292957	0.91552	0.645563			PRKAR2A	39.922	0.810721	51.7548	69.8405
AQP3	15.5142	2.55173	3.63267	0.867334	0.726258			YIF1B	11.6144	0.904265	9.55473	69.825
AQP4	0	0.771952	0.41014	0.690655	0.504346			GCHFR	9.13841	0.328084	7.8337	69.825
AQP5	1.42031	0.321647	0.703097	0.979767	0.443824			SLC35G2	38.0643	1.24337	74.1345	69.825
AQP6	34.743	1.32947	2.16788	0.91552	1.2306			TSPAN4	45.929	0.994692	36.9108	69.825
AQP7	0	0	0.351549	0.0321235	0			EDEM3	22.7432	0.663128	27.6936	69.7874
AQP8	0	0.793395	0.292957	0.546099	0.605215			COLEC12	61.4752	0.857493	111.045	69.7874
AQP9	0	0.836282	0.644506	0.289111	0.706084			RAB2A	48.0812	0.685995	128.875	69.7591
AQPEP	0	0.364533	0.703097	0.73884	1.00869			MPPE1	88.0725	2.17232	107.605	69.7591
AQR	25.0193	0.922054	2.34366	0.417605	1.35165			DDX21	10.0742	0.604328	63.3949	69.7475
AR	1.52956	1.90844	3.92563	0.803087	1.17008			PSKH1	20.558	0.722099	33.1901	69.7372
ARAF	33.9782	4.95336	4.45295	0.385482	1.17008			ZNF628	4.95744	0.298258	3.15524	69.7196
ARAP1	7.2108	1.62968	0.878872	0.770964	0.887649			RBM14-RBM4	26.9662	1.7531	129.292	69.7121
ARAP2	26.6581	11.0647	15.351	0.240926	1.81564			RBM4	26.9662	1.7531	129.292	69.7121
ARAP3	15.8419	4.58883	4.21858	0.73884	1.51304			GPX4	97.6277	0.823193	112.109	69.6603
ARC	11.581	5.55377	3.74985	0.385482	1.08939			SOX13	30.8112	1.29849	61.4883	69.6545
ARCN1	22.5065	1.92988	12.6558	0.610346	3.3892			RBM14	25.5059	1.57779	113.861	69.6406
AREG	0	0	0	0	0			MPDU1	6.83821	0.411597	5.08828	69.5615
AREGB	0	0	0	0	0			WRNIP1	36.0227	1.45774	102.391	69.5615
AREL1	10.707	0.986384	1.58197	0.835211	0.746432			TFRC	18.5632	1.16091	59.3846	69.5615
ARF1	101.935	34.116	150.756	1.38131	7.60553			SUGP1	21.0641	1.98938	59.8081	69.5615
ARF3	46.9795	7.84818	9.14026	0.385482	2.13843			ADAMTS18	40.6629	2.40098	41.7906	69.5615
ARF4	38.7854	3.45234	7.26534	0.706717	2.0779			KCNS3	21.8655	0.743161	20.6451	69.5615
ARF5	39.7687	11.4077	16.64	0.208803	2.17877			PITPNC1	270.17	2.91548	416.655	69.5615
ARF6	60.7456	22.2365	49.2168	0.27305	3.24799			PANK2	21.3972	0.654813	40.3801	69.5615
ARFGAP1	31.0283	8.64158	29.6473	0.497914	2.72347			MANEA	6.79829	0.685995	13.1859	69.5615
ARFGAP2	67.7379	13.016	21.3273	0.867334	3.87338			CNR1	13.4017	0.205798	11.678	69.5615
ARFGAP3	72.6543	15.0745	17.4017	0.497914	2.90503			PXDN	181.335	7.20294	381.621	69.4298
ARFGEF1	63.4769	9.17766	17.7532	0.176679	2.25947			RPL37	2.1751	1.20049	22.5844	69.3859
ARFGEF2	22.3972	11.6436	13.2417	0.481852	2.1586			ZNF276	81.0511	1.11474	139.198	69.3859
ARFIP1	17.6992	2.50885	3.69126	0.417605	1.27095			RP11-93B14.6	58.4824	1.76399	101.17	69.3755
ARFIP2	22.2879	6.34716	4.33577	0.722779	1.73495			SDHA	257.349	4.80196	599.332	69.3639
ARFRP1	52.5515	16.79	52.4979	0.931581	2.52173			CMC1	5.51331	0.480196	8.40817	69.3639
ARG1	3.05913	1.15793	0.41014	1.01189	1.33147			FAM20C	128.903	2.57248	245.238	69.3357
ARG2	38.5669	7.52654	4.86309	0.690655	1.33147			HTRA2	24.1887	0.464055	25.4659	69.3357
ARGFX	0.218509	0.364533	0.351549	0.497914	0.605215			CEBPB	131.88	0.857493	528.638	69.3183
ARGLU1	46.6517	8.92034	40.4281	0.144556	1.81564			PLEKHO1	234.453	4.80196	476.087	69.298
ARHGAP1	13.2198	1.60823	4.39436	0.337297	1.10956			KDM6A	86.0882	1.54349	186.64	69.2741
ARHGAP10	37.0373	9.90672	24.8428	0.530038	2.44103			ATOH7	17.4867	0.578808	13.1378	69.2741
ARHGAP11A	0	0	0.234366	0	0			SRM	38.3123	1.52443	128.041	69.2453
ARHGAP11B	0	0.0214431	0.0585914	0.0160617	0.0403477			TRNP1	42.1283	0.900368	73.1961	69.2228
ARHGAP12	34.8522	7.89107	18.3977	0.240926	1.2306			BCAP31	88.1488	0.971826	82.3717	69.2178
ARHGAP15	0	0.235874	0.527323	0.433667	0.665736			NRARP	269.484	2.74398	668.149	69.1895
ARHGAP17	21.8509	12.244	23.9053	0.433667	1.61391			TRIM35	22.4379	1.60065	84.6656	69.1663
ARHGAP18	1.09255	0.257317	1.11324	0.578223	0.504346			EIF1B	28.2851	0.89707	38.1139	69.1304
ARHGAP19	51.6774	4.15997	10.6051	0.546099	2.19895			C18orf25	117.341	1.37199	243.361	69.0965
ARHGAP19-SLIT1	50.2571	4.09564	10.2535	0.690655	1.95686			COL4A3BP	23.0103	0.943242	50.987	69.0751
ARHGAP20	56.2661	6.39005	12.7143	0.176679	1.83582			PLEKHA2	21.9146	0.979992	35.749	69.0345
ARHGAP21	36.1633	13.2733	42.6546	0.176679	1.63408			C5orf22	7.6472	1.06329	22.8972	69.0345
ARHGAP22	26.4396	4.11708	3.45689	0.562161	1.33147			CNOT8	6.41082	0.452133	10.1235	69.0345
ARHGAP23	3.93317	2.1872	1.3476	0.610346	0.585041			FAXDC2	6.41082	0.452133	10.1235	69.0345
ARHGAP24	18.2455	0.643294	3.86703	0.128494	0.484172			TRMT10C	0.727278	0.645642	11.9969	68.9291
ARHGAP25	0	0.278761	0.175774	0.546099	0.383303			HARS2	1.06044	0.595732	4.8073	68.884
ARHGAP26	120.836	27.6187	39.6078	0.770964	3.55059			S100A10	27.6058	0.489996	52.9085	68.884
ARHGAP27	26.2211	1.45813	3.98422	0.0803087	0.403477			MOB4	19.2979	0.881993	13.5846	68.884
ARHGAP28	17.9178	4.15997	2.69521	0.417605	0.786779			TCEB3	165.766	6.00245	427.29	68.8319
ARHGAP29	0	0.578964	0.468732	0.722779	0.827127			XYLB	15.9698	0.728869	41.6811	68.8319
ARHGAP30	0	0.879168	0.761689	1.04401	0.94817			FCHSD2	66.913	1.15762	121.993	68.8127
ARHGAP31	41.8445	4.6746	11.3667	0.562161	1.37182			TPP2	21.2931	1.14332	30.6548	68.7711
ARHGAP32	0.655528	0.750509	0.351549	0.819149	0.625389			ACSF3	49.9783	1.71499	79.3628	68.7711
ARHGAP33	30.1543	7.56942	7.85125	0.690655	1.57356			NAPA	23.0484	0.718661	20.4961	68.6722
ARHGAP35	0	0.771952	0.351549	0.754902	0.68591			NUDT4	21.8884	0.720294	25.5248	68.6581
ARHGAP36	29.8265	3.30224	4.62872	0.690655	1.37182			AK4	105.015	1.82932	221.465	68.6393
ARHGAP39	32.8856	17.3475	37.0884	0.417605	2.31999			ARNTL2	47.6996	1.20049	91.5472	68.6393
ARHGAP4	48.6183	26.2249	50.2129	1.04401	4.2365			SURF2	26.4574	2.36287	60.0583	68.6393
ARHGAP40	1.09255	0.471749	0.878872	0.465791	0.68591			MAP6	28.8487	0.870685	22.3294	68.6316
ARHGAP42	6.44602	3.23791	7.08956	0.305173	0.907822			RAVER1	26.9688	0.64989	23.1804	68.5954
ARHGAP44	42.1723	10.6572	19.5109	0.385482	2.6226			TICRR	6.09861	0.452133	35.7734	68.5886
ARHGAP5	56.9217	17.4761	31.7566	0.465791	2.88486			SLC25A21-AS1	6.36262	0.451312	14.2243	68.5886
ARHGAP6	29.171	2.53029	3.33971	0.546099	1.10956			FBRS	13.2185	0.411597	19.0185	68.5734
ARHGAP8	43.4833	12.0296	21.7374	0.497914	2.42086			SEMA6A	56.0489	0.960392	82.5802	68.5076
ARHGAP9	27.4229	4.13852	6.1521	0.722779	2.0779			RAE1	10.8213	0.50547	16.1341	68.5076
ARHGDIA	50.4756	13.9809	69.7824	0.27305	2.36034			IGHMBP2	20.4715	0.504408	30.986	68.5076
ARHGDIB	0	0.407419	0.292957	0.513976	0.282434			MTR	17.58	0.671082	35.7956	68.467
ARHGDIG	0	0.707623	1.11324	0.770964	0.746432			SLC7A1	126.156	2.91548	506.117	68.4549
ARHGEF1	1.52956	0.707623	0.41014	0.931581	1.00869			SP9	34.1147	1.37199	50.6742	68.4549
ARHGEF10	12.6735	2.4874	5.33182	0.064247	0.867475			HS3ST3B1	197.591	4.63046	501.737	68.4456
ARHGEF10L	21.8509	11.3434	22.6163	0.337297	2.31999			UHRF1BP1L	27.7802	0.771744	46.3992	68.4323
ARHGEF11	7.42931	8.77024	4.86309	1.07614	1.45252			NEK11	1.75534	0.895604	2.64145	68.4323
ARHGEF12	5.89975	11.4077	13.9448	0.867334	2.19895			FBXO7	53.4617	1.71499	71.9449	68.4197
ARHGEF15	0	0.750509	0.234366	0.722779	1.10956			CDK6	36.6333	0.748358	45.6125	68.4197
ARHGEF16	40.5335	7.8053	7.67548	0.256988	1.73495			TPBG	24.4004	0.881993	38.7877	68.3758
ARHGEF17	63.0399	9.67085	12.0112	0.610346	2.1586			BET1L	13.2796	1.20049	25.5717	68.3758
ARHGEF18	38.5669	4.54594	16.2298	0.626408	2.27964			CCDC140	15.1398	0.64312	54.5061	68.3454
ARHGEF19	0	0.450306	0.41014	0.578223	0.766606			RPL7	77.7312	0.685995	192.374	68.3194
ARHGEF2	0	0.664737	0.527323	1.01189	0.806953			MKKS	19.4614	1.45774	49.5794	68.2968
ARHGEF25	7.53857	2.89482	3.33971	0.497914	1.27095			ADPRM	4.97984	0.600245	7.35089	68.2968
ARHGEF26	62.2751	12.5657	23.085	0.497914	3.71198			9-Mar	219.342	5.14496	509.245	68.268
ARHGEF28	40.0964	10.0354	9.72618	0.337297	1.53321			ANKHD1	20.6673	0.594529	59.1408	68.268
ARHGEF3	103.246	22.8155	18.1633	0.706717	2.82434			TMEM178A	18.3999	0.685995	21.9531	68.2441
ARHGEF33	0.874037	0.407419	0.234366	0.578223	0.605215			RCAN3	17.5769	0.42215	16.747	68.2441
ARHGEF35	0	0	0	0	0			HIP1	10.0983	0.613785	7.7707	68.2441
ARHGEF37	17.9178	4.39584	9.25745	0.578223	1.39199			TMEM179B	22.8958	1.61209	30.4045	68.2441
ARHGEF38	0	0.428862	0.878872	0.449729	0.585041			OPRD1	19.1307	1.0671	19.0463	68.2441
ARHGEF39	0	0.364533	0.0585914	0.562161	0.363129			ITSN1	49.8747	0.857493	92.4857	68.2238
ARHGEF4	0	0.493192	0.351549	0.883396	0.585041			RALA	50.3199	1.37199	80.3558	68.1914
ARHGEF40	15.9512	11.3649	16.347	0.530038	2.58225			RGCC	65.5736	1.64639	81.329	68.1782
ARHGEF5	0	0	0	0	0			ZNF521	61.189	0.900368	48.641	68.1562
ARHGEF6	0	1.00783	0.703097	0.963705	1.19026			PHF13	195.301	1.20049	402.891	68.1387
ARHGEF7	25.7841	7.67664	19.8625	0.176679	0.806953			ATF5	7.05729	0.464055	18.989	68.1022
ARHGEF9	0	0.257317	0.82028	0.787026	0.847301			RHOA	68.7637	1.25766	134.089	68.0935
ARID1A	40.4242	10.3141	38.0844	0.0803087	1.49286			COPE	4.51672	0.59245	9.44099	68.0935
ARID1B	46.8702	32.3148	77.4579	0.465791	2.68312			CDK5R2	280.245	7.54594	294.036	68.0794
ARID2	44.9036	23.5445	72.0675	0.305173	2.68312			CHMP1B	3.03581	0.342997	8.20241	67.9806
ARID3A	49.3831	19.599	39.6664	0.497914	2.66295			PIK3CB	76.8154	2.57248	142.326	67.9806
ARID3B	18.6825	16.0823	14.0619	0.594285	3.8532			KIAA1468	9.19995	0.685995	26.503	67.9806
ARID3C	0.437018	0.879168	0.937463	0.931581	0.907822			PELI1	109.9	1.60065	315.306	67.9806
ARID4A	50.6941	10.5071	29.5301	0.208803	2.82434			CMAS	6.02923	0.82891	17.7255	67.9806
ARID4B	107.834	24.9598	69.6652	0.674593	5.32589			WBP11	0.727278	1.00882	14.6466	67.9806
ARID5A	42.063	16.2753	17.1087	0.321235	2.25947			LNPEP	34.6871	0.814618	37.2237	67.9806
ARID5B	6.22751	0.214431	0.937463	0.224864	0.827127			HEXB	20.3949	0.501304	31.7616	67.9053
ARIH1	86.8574	18.4196	77.0477	0.690655	3.83303			SIK1	146.075	1.94365	335.743	67.8752
ARIH2	87.1852	27.3614	55.3103	0.706717	4.53911			KTI12	18.517	0.836056	60.9185	67.8635
ARIH2OS	102.699	29.6558	51.912	0.530038	4.51894			2-Sep	208.123	2.22948	221.465	67.8488
ARL1	29.171	2.95915	9.66759	0.562161	1.81564			IL15RA	98.6046	1.02899	137.634	67.8369
ARL10	0	0.943497	0.41014	0.530038	0.706084			CARM1	86.2027	0.600245	264.319	67.8049
ARL11	0	0.321647	0.292957	0.562161	0.484172			SEH1L	96.6203	4.11597	96.9692	67.8049
ARL13A	0	1.05071	0.878872	0.819149	0.847301			SDC4	14.5102	1.15762	13.998	67.8049
ARL13B	37.3651	2.89482	6.56224	0.578223	1.6946			MAFF	52.9297	0.443879	38.4933	67.7698
ARL14	0	0.471749	0.937463	1.20463	0.746432			PRKDC	29.8409	1.77215	78.8266	67.7547
ARL14EP	20.5399	1.43669	9.96054	0.546099	1.93669			CERS2	147.907	3.20131	409.982	67.7547
ARL14EPL	0	0.34309	0.175774	0.513976	0.605215			KIF26B	49.5465	0.960392	55.554	67.7171
ARL15	34.0874	3.53811	5.74196	0.417605	1.89634			EDEM1	27.7039	0.228665	78.8266	67.7171
ARL16	95.27	32.8509	31.6394	0.240926	3.53042			RNF157	472.569	8.23193	765.744	67.6931
ARL17A	0	0	0	0	0			SLC35C1	73.4497	2.40098	69.0671	67.6842
ARL17B	0	0	0	0	0			WDR1	33.1989	0.971826	94.8838	67.6644
ARL2	74.2931	17.3689	25.2529	0.465791	3.06642			DBNDD2	44.7231	1.88648	88.2107	67.6644
ARL2BP	31.3561	10.2927	11.5425	0.562161	2.2393			FNIP1	8.65679	0.81666	31.0421	67.6644
ARL3	48.7276	3.96698	6.91379	0.513976	1.75512			AP1AR	38.8574	0.930993	26.9905	67.6644
ARL4A	25.4563	6.45438	6.8552	0.385482	1.14991			RRM1	15.028	0.810721	34.4653	67.6293
ARL4C	53.207	15.0102	23.9639	0.385482	1.85599			CAMK2G	11.6769	0.308698	36.035	67.5853
ARL4D	32.3394	8.53436	9.84336	0.690655	2.25947			SCLT1	4.72226	0.450184	7.35089	67.5853
ARL5A	31.1376	8.34137	18.5149	0.610346	1.59373			TAF1C	7.52291	0.685995	24.7562	67.5494
ARL5B	25.2378	4.26718	11.191	0.289111	2.44103			HECTD2	27.808	0.810721	42.6551	67.5289
ARL5C	0	0.986384	0.878872	1.22069	0.726258			ARGLU1	38.0986	0.617395	172.668	67.5063
ARL6	29.8265	0.750509	1.99211	0.353358	0.867475			PLEKHH1	12.3637	0.661495	21.36	67.4536
ARL6IP1	55.8291	8.81312	21.3859	0.578223	3.42955			CHAMP1	18.3821	0.832993	29.3142	67.4536
ARL6IP4	63.3677	13.7879	19.1594	0.722779	2.6226			PRDM1	10.2573	1.09759	4.00389	67.4536
ARL6IP5	29.171	2.87338	10.1949	0.337297	1.91651			AC007375.1	249.106	8.91793	385.374	67.3877
ARL6IP6	79.2096	21.3145	19.5109	0.353358	3.20764			SECISBP2L	11.2953	0.838438	20.9926	67.3877
ARL8A	39.7687	14.7314	41.307	0.754902	2.46121			C19orf24	156.302	1.37199	361.601	67.3658
ARL8B	53.207	14.1739	30.5261	0.546099	3.30851			IL17RA	25.4143	2.14373	76.1677	67.3658
ARL9	0	0.857725	0.351549	0.562161	0.988518			LMBR1	40.2966	1.11474	68.1912	67.3482
ARMC1	15.2956	1.95132	5.39041	0.546099	1.75512			CEP135	26.1012	0.990881	24.4682	67.3482
ARMC10	33.6504	7.99828	11.6011	0.321235	1.91651			CYB5D1	1.39785	0.523522	9.74631	67.3482
ARMC12	0.983292	0.471749	0.82028	0.706717	0.746432			RAB24	29.8867	1.37199	59.0574	67.3117
ARMC2	48.8368	7.14056	5.449	0.36942	1.06921			ASPH	18.9272	0.800327	43.9316	67.303
ARMC3	9.17739	0.922054	0.351549	0.722779	0.988518			SLC16A6	14.0428	1.02899	24.2736	67.2779
ARMC4	0	0.707623	0.703097	0.690655	0.746432			FGF3	56.7816	1.54349	63.1864	67.2509
ARMC5	45.6684	11.6436	39.6664	0.658532	4.15581			C9orf85	1.39919	0.743161	4.30974	67.1901
ARMC6	40.9705	10.357	13.2417	0.530038	2.46121			GRTP1	48.7681	3.42997	97.5948	67.1901
ARMC7	32.9949	7.09767	10.1949	0.530038	2.82434			SNTA1	56.3237	2.05798	57.973	67.1901
ARMC8	51.0219	9.90672	16.9915	0.722779	4.09529			FANCC	72.885	2.28665	49.6315	67.1901
ARMC9	0	0.879168	0.527323	0.73884	0.746432			KIAA1239	36.2326	0.857493	36.7544	67.1901
ARMCX1	0.764782	1.22226	2.0507	1.20463	0.847301			MRPL44	15.9889	1.54349	27.5267	67.1901
ARMCX2	4.26093	0.68618	1.75774	1.0922	1.49286			SETX	18.3493	1.17599	38.3408	67.1901
ARMCX3	19.4473	1.80122	5.33182	1.12432	2.21912			FAM89A	121.806	2.51531	199.986	67.1436
ARMCX4	18.901	1.80122	4.45295	0.91552	1.53321			VAX2	42.8406	1.90554	97.1777	67.1436
ARMCX5	14.3124	0.836282	3.92563	1.41343	1.61391			FNBP1L	52.294	0.960392	80.7034	67.1111
ARMCX6	6.66453	0.836282	1.58197	0.73884	1.00869			ARPC3	7.18356	0.707432	12.5904	67.1023
ARMS2	0.109255	0.643294	0.292957	0.835211	0.504346			C19orf57	12.5927	1.09759	7.88266	67.0772
ARNT	50.3664	16.9401	8.49576	0.626408	3.89355			C19orf43	63.803	2.24854	101.348	67.032
ARNT2	42.1723	14.0452	24.0225	0.353358	1.39199			TNFRSF11A	304.056	7.88894	489.225	66.9925
ARNTL	34.4152	13.9595	21.2687	0.433667	2.09808			MMAB	10.9195	0.949839	14.0521	66.9745
ARNTL2	56.9217	13.402	25.7216	0.337297	2.03756			USP37	3.73965	0.743161	5.42193	66.9266
ARPC1A	62.2751	8.57725	22.089	0.465791	2.48138			DNAJB11	7.11296	0.45733	4.75462	66.9266
ARPC1B	50.2571	10.3785	13.5346	0.321235	1.85599			PRKAA2	27.3834	0.788894	57.1805	66.9266
ARPC2	59.9808	12.5013	22.9093	0.513976	2.1586			TMEM198	15.6346	1.20049	11.8865	66.8739
ARPC3	41.7353	5.38222	9.43322	0.530038	2.5419			TNS3	36.5188	1.24337	76.9497	66.8308
ARPC4	59.9808	7.74097	8.31998	0.401544	2.60242			BBS7	1.22111	0.400163	11.0524	66.7949
ARPC4-TTLL3	19.7751	3.81688	7.20675	0.867334	2.13843			GTF3C4	45.5835	1.15372	133.311	66.7949
ARPC5	35.9448	7.41932	14.4135	0.690655	2.78399			ZFAND3	65.8745	0.636995	84.3677	66.7949
ARPC5L	31.9023	3.02348	4.1014	0.36942	0.907822			EFTUD1	28.116	0.137199	12.2619	66.7949
ARPP19	44.9036	10.5715	43.6506	0.690655	2.01738			EIF4B	8.78763	0.555329	27.2884	66.7716
ARPP21	1.52956	1.56535	0.996054	0.481852	0.665736			ARPC4	15.028	0.779539	16.1521	66.7645
ARR3	0	0.793395	0.41014	0.722779	0.645563			SORCS2	215.221	6.17395	271.514	66.751
ARRB1	36.8188	12.8873	20.6828	0.658532	1.73495			JTB	10.1505	0.895604	27.5267	66.7325
ARRB2	33.2134	6.66881	23.0264	0.578223	2.78399			RPL17	5.10249	1.76399	70.6043	66.7158
ARRDC1	29.8265	9.69229	17.3431	0.0963705	1.61391			TMED9	17.4008	1.01266	19.2449	66.6871
ARRDC2	23.9268	15.3318	16.4056	0.562161	1.87617			UCK2	33.8858	0.990881	122.341	66.6786
ARRDC3	6.9923	2.46596	1.99211	0.417605	1.04904			CBX4	18.5664	0.218271	45.7262	66.6631
ARRDC4	0	0.68618	0.527323	0.722779	0.726258			RRNAD1	15.3402	0.886076	17.6213	66.6493
ARRDC5	0	0.471749	0.41014	0.594285	0.504346			FAIM	46.8383	1.12699	127.981	66.6429
ARSA	45.3407	11.1504	13.0073	0.465791	2.94538			SMARCA4	31.5962	0.498905	75.4142	66.6255
ARSB	54.081	13.6164	20.8	0.305173	1.7753			DYNC1LI1	63.3451	1.31482	157.862	66.6104
ARSD	0.109255	0.578964	0.761689	0.513976	0.463998			NOL12	8.14709	0.671703	8.91491	66.5973
ARSE	0.109255	0.321647	0.527323	0.417605	0.52452			STARD7	35.7938	1.17191	44.0011	66.5856
ARSF	0	0.321647	0.234366	0.610346	0.383303			KTN1	61.2463	0.685995	139.823	66.5753
ARSG	0	0	0.41014	0.0321235	0			PAPOLA	14.3011	0.89707	55.9197	66.5434
ARSH	0	0.514635	0.292957	0.497914	0.585041			CPSF6	32.7156	1.33388	120.117	66.5314
ARSI	0	0.664737	0.644506	1.15645	0.907822			KCTD15	167.254	3.00123	407.271	66.5126
ARSJ	26.4396	3.40946	3.45689	0.256988	1.41217			SLC35A3	14.287	1.02899	11.0733	66.5126
ARSK	30.8098	1.88699	3.16394	0.417605	1.06921			CYTH2	24.0733	0.857493	24.6668	66.4984
ART1	0	0.879168	0.644506	0.787026	0.907822			FEM1B	19.8049	0.377297	53.4269	66.4684
ART3	0.109255	0.836282	0.234366	0.626408	0.564867			RPS27	1.28569	0.936646	3.6574	66.3996
ART4	0	0.171545	0.41014	0.546099	0.786779			SF3A2	24.1932	1.08616	63.7077	66.3996
ART5	28.6247	3.53811	3.51549	0.401544	1.37182			ALKBH5	22.9569	0.525929	33.7828	66.3996
ARTN	2.29435	0.771952	0.878872	0.64247	0.52452			MRPL12	22.2089	1.54349	58.3379	66.3996
ARV1	23.0527	2.95915	6.97238	0.626408	2.17877			HAND2	18.84	0.489996	43.0776	66.3996
ARVCF	50.1479	21.9578	16.5814	0.353358	2.1586			MPHOSPH10	14.3916	0.930993	14.4783	66.3996
ARX	0.327764	0.814839	0.117183	0.674593	0.887649			RNPEPL1	36.6987	1.37199	73.643	66.3996
AS3MT	13.1106	1.37236	3.86703	0.353358	1.2306			VPS37B	35.8892	1.32911	42.3849	66.2867
ASAH1	52.8792	4.95336	5.39041	0.36942	1.85599			ANAPC7	17.7755	1.59026	93.8411	66.2679
ASAH2	0	0.814839	0.527323	0.64247	0.867475			ZNHIT2	56.7816	1.37199	155.719	66.2415
ASAH2B	9.83292	0.922054	2.46084	0.112432	0.302607			CMIP	44.7384	1.37199	60.8091	66.2415
ASAH2C	0	0	0	0	0			BHLHE23	36.4043	1.80074	25.0243	66.2415
ASAP1	39.7687	18.3339	24.4912	0.449729	1.81564			WDR18	7.8443	0.372823	16.701	66.2415
ASAP2	45.3407	16.1681	40.7796	0.305173	1.43234			XKR6	30.9857	2.85831	147.226	66.1738
ASAP3	44.4666	12.823	15.4095	0.497914	2.88486			PKM	49.5058	1.25766	67.2876	66.1738
ASB1	50.6941	12.8873	23.378	0.385482	2.90503			ARHGAP9	5.52361	0.96468	8.2111	66.1361
ASB10	0	0.664737	0.761689	1.14038	1.87617			IGF2R	36.8368	0.571662	76.0461	66.0834
ASB11	0.655528	0.407419	0.351549	0.530038	0.564867			USP7	82.2286	1.71499	291.354	66.0348
ASB12	0.874037	0.707623	0.996054	0.401544	0.484172			MYBBP1A	12.1482	1.02899	45.6326	66.0348
ASB13	37.6928	13.5949	35.1549	0.401544	2.80416			ATG2B	361.296	16.1209	327.818	66.0044
ASB14	0	0.235874	0.468732	0.867334	0.746432			VAMP4	9.50849	0.726347	15.1618	66.0044
ASB15	0	0.793395	0.703097	1.01189	0.847301			LIN7B	97.2308	2.28665	122.202	65.9347
ASB16	1.63882	0.385976	0.41014	0.481852	0.443824			SH3RF3	31.0575	0.706171	63.3704	65.9347
ASB17	1.2018	0.600407	0.41014	0.754902	0.706084			PDRG1	22.6996	1.61699	79.3628	65.9254
ASB18	0	0.814839	1.23042	0.658532	0.786779			SAFB	50.7633	2.49898	349.804	65.9132
ASB2	0	0.900611	0.468732	0.883396	0.726258			SESTD1	102.268	2.74398	163.909	65.8727
ASB3	0	0.235874	0.351549	0.787026	0.322781			ATPAF1	17.8587	0.886076	27.1097	65.8727
ASB4	0	0.578964	0.468732	0.562161	0.52452			ARMC6	14.7449	0.754594	18.8516	65.8727
ASB5	0	0.471749	0.234366	0.321235	0.645563			ZNF740	31.0075	2.59698	66.1357	65.8727
ASB6	53.0977	14.8601	40.5453	0.626408	2.76381			GPATCH8	32.6647	2.05798	46.9206	65.8727
ASB7	21.0861	1.65112	2.63661	0.562161	1.25078			TDRP	14.5007	1.02899	22.1048	65.8727
ASB8	0	0.771952	0.703097	0.979767	0.403477			BRIX1	10.4863	0.788894	15.0146	65.8417
ASB9	0	0.536078	0.41014	0.73884	0.665736			RBL2	26.7499	1.05757	69.7552	65.8172
ASCC1	26.4396	1.32947	4.15999	0.546099	0.766606			HGSNAT	131.269	2.17232	221.465	65.7916
ASCC2	33.4319	9.1991	8.08562	0.626408	1.91651			OTUD5	53.1183	3.17272	266.822	65.7673
ASCC3	35.3985	4.71749	9.31604	0.513976	1.61391			MRPL13	4.26434	0.64312	3.83185	65.7673
ASCL1	27.9692	2.4874	3.80844	0.481852	1.00869			PTPRU	116.769	2.85831	257.125	65.7221
ASCL2	1.85733	1.95132	2.28507	0.401544	0.867475			IRS1	29.4783	1.45774	25.4935	65.697
ASCL3	0	0.493192	0.41014	0.546099	0.706084			TEAD4	60.0328	0.994692	93.3407	65.681
ASCL4	20.8676	4.18141	3.69126	0.594285	1.43234			POLR1D	15.0349	1.37199	25.8584	65.6092
ASCL5	0.109255	0.62185	0.82028	0.867334	0.645563			DNAJA2	63.5994	1.14332	144.307	65.6092
ASF1A	88.6055	18.5697	53.7283	0.497914	2.50156			DPF3	114.174	4.00163	182.26	65.6092
ASF1B	62.1659	10.7216	9.78477	0.465791	1.97704			ECI1	17.8969	0.485913	36.3895	65.6092
ASGR1	0.655528	0.557521	0.703097	0.417605	0.504346			NARS2	4.17212	0.419219	14.4585	65.6092
ASGR2	0.874037	0.814839	0.585914	1.33313	1.2306			EIF5B	19.1816	1.29577	53.5242	65.5373
ASH1L	36.491	2.42307	14.5307	0.064247	0.42365			PEX1	12.9465	1.09135	22.5219	65.5373
ASH2L	61.6196	9.32776	14.9408	0.385482	2.21912			OPHN1	3.48016	0.640262	9.25899	65.5373
ASIC1	21.3047	8.14839	15.7611	0.626408	1.65425			CCDC112	27.7039	0.857493	42.2285	65.5213
ASIC2	3.27764	0.536078	1.23042	0.706717	0.786779			RPS7	26.4065	2.21043	174.058	65.4962
ASIC3	0	0.364533	0.41014	0.803087	0.786779			FGFR1OP	48.3101	1.42916	78.201	65.4511
ASIC4	15.1864	0.428862	1.23042	0.73884	0.605215			MCM6	19.1016	0.930993	45.4906	65.4511
ASIC5	0.655528	0.493192	0.644506	0.513976	0.403477			INTS12	13.188	0.891793	21.1455	65.4115
ASIP	0.218509	0.450306	0.234366	0.64247	0.665736			MAP3K5	68.344	0.814618	125.278	65.3767
ASL	44.0296	10.9145	5.97633	0.562161	1.39199			MIF	27.4423	0.612495	93.4836	65.3659
ASMT	0	0	0	0	0			ORC4	3.297	2.05798	9.50924	65.3457
ASMTL	0	0	0	0	0			CACNA2D1	68.0768	1.25766	128.875	65.3457
ASNA1	14.9679	0.471749	3.16394	0.754902	1.12973			LDHA	9.94927	0.904265	62.2764	65.3457
ASNS	62.4936	4.43873	18.8664	0.513976	1.61391			FKBP1A	21.195	1.32299	75.9666	65.3457
ASNSD1	24.6915	3.21647	8.26139	0.594285	1.91651			DCAF4	6.7161	0.990881	47.8242	65.3457
ASPA	0	0.664737	0.175774	0.337297	0.625389			MOAP1	34.3437	2.35811	42.5413	65.3457
ASPDH	0	0.62185	0.82028	0.995828	0.988518			PAQR4	102.573	3.25847	185.18	65.3457
ASPG	0.437018	1.97277	0.703097	0.931581	0.786779			PRC1	14.1561	0.333197	13.7276	65.3457
ASPH	32.5579	7.97684	18.5149	0.337297	2.13843			ZNF687	26.123	0.620662	48.7378	65.3179
ASPHD1	0.764782	4.09564	1.75774	1.18857	1.75512			GART	9.78275	0.374179	20.3607	65.3051
ASPHD2	17.3715	13.4877	13.7104	0.562161	0.94817			RHOT2	57.2395	2.34381	315.515	65.293
ASPM	24.6915	4.26718	12.8315	0.578223	2.01738			DYNLL2	82.3333	1.78359	182.677	65.2499
ASPN	0	0.471749	0.585914	0.337297	0.665736			FKTN	13.9206	2.33238	18.0175	65.2139
ASPRV1	0.874037	0.514635	0.878872	0.947643	0.927996			MIS12	27.475	1.56254	24.0511	65.1835
ASPSCR1	46.5425	17.3904	13.7104	0.417605	2.56208			WDPCP	2.02022	0.38335	8.3905	65.17
ASRGL1	72.2173	14.517	15.4095	0.658532	3.59094			GPR149	1.62815	0.476385	4.37925	65.17
ASS1	37.0373	8.53436	10.3121	0.64247	1.61391			AGL	15.4547	1.37199	17.4127	65.1575
ASTE1	29.171	1.5439	2.7538	0.883396	1.2306			SHC2	57.4685	1.28624	79.1394	65.1349
ASTL	0	0.536078	0.761689	0.449729	0.968344			FBXW5	64.383	1.64639	103.601	65.1349
ASTN1	19.2288	2.53029	4.04281	0.626408	1.10956			FOXB1	22.8542	0.467724	43.3375	65.1349
ASTN2	47.4165	9.09188	10.7808	0.337297	1.08939			MGAT2	108.618	3.22417	230.724	65.0936
ASUN	32.6671	2.42307	2.46084	0.321235	1.08939			FMNL1	269.255	7.54594	289.031	65.0822
ASXL1	35.8355	16.1467	26.7763	0.240926	1.75512			AMPH	46.6311	1.14332	46.0864	65.0619
ASXL2	51.2404	11.6865	30.9363	0.465791	3.97424			RACGAP1	6.82295	1.68069	15.7653	65.0445
ASXL3	83.252	42.8434	71.3644	0.851273	4.51894			ALS2	3.58701	0.414455	6.30821	64.9944
ASZ1	0	0.407419	0.117183	0.979767	0.847301			MLK4	85.9356	3.20131	394.55	64.9768
ATAD1	23.9268	1.56535	4.51154	0.546099	1.49286			LRRN2	20.549	1.07187	54.8971	64.9768
ATAD2	6.66453	2.25153	0.468732	0.337297	0.645563			MRFAP1	21.9383	0.685995	46.6362	64.9768
ATAD2B	75.7135	32.8723	31.2878	0.530038	4.94259			MACROD2	28.5053	0.428747	61.3095	64.9624
ATAD3A	11.9088	1.32947	5.80055	0.064247	0.141217			GPR161	42.6371	1.21955	60.6144	64.9624
ATAD3B	5.46273	2.23008	5.62478	0.192741	0.665736			BAMBI	396.097	7.20294	746.975	64.9504
ATAD3C	0	0.128659	0.234366	0.160617	0.181564			E2F2	20.0872	0.663128	33.5326	64.9504
ATAD5	50.1479	8.12694	23.085	0.562161	4.84172			KIF22	11.3105	0.703144	19.5815	64.9504
ATAT1	17.3715	2.05854	1.81633	0.835211	1.19026			CDPF1	16.8121	0.440996	36.2852	64.9175
ATCAY	0	0.600407	0.82028	0.578223	0.746432			GZF1	26.1521	0.685995	35.034	64.8187
ATE1	38.2391	13.5306	39.0805	0.465791	2.96555			ACOX3	9.4854	0.587995	6.61357	64.8187
ATF1	72.3266	12.63	26.1904	0.626408	2.68312			CACNA1B	73.5718	4.5733	72.9876	64.8187
ATF2	24.473	1.90844	10.7222	0.465791	2.44103			PRPS2	24.7929	1.27399	104.208	64.8187
ATF3	0.546273	0.943497	1.05465	0.658532	0.746432			USP34	36.4501	0.308698	51.2998	64.8187
ATF4	63.5862	13.3376	45.8771	0.36942	3.20764			SLC46A1	7.82273	0.743161	15.1189	64.8187
ATF5	61.1826	5.6181	15.1166	0.36942	2.64277			TIMMDC1	7.32666	1.27399	26.4543	64.8187
ATF6	9.28664	1.52246	3.3983	0.337297	1.02887			SON	6.62983	0.387736	15.1234	64.8187
ATF6B	0	1.02927	0.468732	0.963705	0.887649			TMEM41A	22.614	0.976223	32.8203	64.8187
ATF7	36.1633	3.21647	4.15999	0.305173	0.806953			KRAS	48.1957	0.771744	83.8314	64.8187
ATF7IP	28.1877	5.66098	5.15605	0.481852	0.907822			MFAP3L	62.5513	1.85219	81.5792	64.8187
ATF7IP2	43.5926	5.6181	9.08167	0.546099	2.17877			GLIS3	25.7451	1.18143	57.4169	64.7199
ATG10	46.761	10.5071	16.8743	0.658532	3.04625			BRPF3	53.707	0.979992	71.8555	64.6971
ATG12	32.0116	4.11708	5.97633	0.305173	1.81564			RITA1	18.3166	0.906493	35.749	64.6971
ATG13	38.1299	7.52654	9.37463	0.626408	2.94538			GTDC1	21.3503	0.257248	19.081	64.6869
ATG14	47.4165	7.11912	10.6051	0.690655	2.19895			ZNF467	66.8557	1.30339	91.8392	64.675
ATG16L1	1.52956	0.536078	0.761689	0.513976	0.706084			LACC1	37.3202	1.41486	62.248	64.675
ATG16L2	32.3394	10.8502	6.38647	0.465791	1.89634			PQLC3	49.3405	2.31523	33.1572	64.6606
ATG2A	40.2057	8.44859	7.79266	0.899458	2.38051			SLC39A1	13.3711	0.731727	11.2609	64.6523
ATG2B	72.9821	16.9186	15.351	0.754902	2.76381			BIRC6	35.921	1.02899	103.156	64.643
ATG3	53.9718	7.76241	16.2298	0.73884	1.7753			TRAF3	73.61	1.97223	234.603	64.643
ATG4A	17.8085	1.77978	2.51943	0.770964	0.988518			CYP26A1	10.3031	0.685995	24.0233	64.643
ATG4B	64.6787	14.7529	25.7216	0.144556	0.968344			SYT6	32.3976	1.37199	48.1718	64.629
ATG4C	25.1286	0.750509	2.51943	0.546099	0.706084			TTPAL	12.9132	2.02368	15.3899	64.6211
ATG4D	32.9949	9.3492	17.929	0.465791	2.2393			PTCHD1	34.4963	1.37199	44.4181	64.5928
ATG5	41.626	3.8812	3.22253	0.353358	1.65425			STON1-GTF2A1L	13.6612	1.20049	36.9108	64.5928
ATG7	15.0771	4.80326	5.68337	0.899458	1.65425			REEP3	49.226	0.628828	157.445	64.5755
ATG9A	0	0.664737	0.937463	0.803087	0.766606			PARM1	21.8491	1.22499	40.5751	64.5755
ATG9B	0	1.28659	0.937463	1.46162	1.67443			FAU	7.04046	2.35811	55.3663	64.5552
ATHL1	15.8419	5.59665	7.79266	0.674593	1.63408			YTHDC2	22.6341	1.22499	49.5124	64.5312
ATIC	37.1466	10.55	20.214	0.433667	3.40938			CNOT6L	89.0189	1.57779	213.207	64.5025
ATL1	6.009	3.30224	2.57802	0.690655	0.847301			INO80D	41.098	1.37199	195.502	64.5025
ATL2	51.5682	16.6399	45.7013	0.224864	2.13843			COMTD1	45.7407	1.48632	63.1169	64.4467
ATL3	84.4538	16.1681	22.7335	0.465791	2.86468			ATAD2B	46.799	0.754594	44.5433	64.4467
ATM	46.9795	5.06058	9.31604	0.465791	2.52173			FAM168B	19.9448	0.685995	35.173	64.4235
ATMIN	21.9602	15.4819	31.9909	0.208803	1.55338			USP10	53.5762	1.80074	117.614	64.4235
ATN1	1.52956	0.814839	0.996054	0.787026	0.282434			TRIP11	6.91694	0.57768	11.6561	64.4235
ATOH1	35.5078	2.98059	5.91774	0.497914	1.33147			MAPT	70.8243	2.91548	79.8692	64.4027
ATOH7	52.6607	13.1017	9.84336	0.433667	2.78399			VSTM2B	180.19	4.28747	155.151	64.3971
ATOH8	0	0.857725	0.644506	0.947643	0.564867			GNA12	69.6032	1.54349	115.425	64.2917
ATOX1	61.9474	17.9264	52.8495	0.562161	3.4699			TMEM229A	195.53	2.74398	425.413	64.2917
ATP10A	0	0.428862	0.292957	0.208803	0.282434			POLR2H	23.8116	0.400163	32.0103	64.2438
ATP10B	0.874037	0.62185	0.234366	0.481852	0.827127			PPME1	0.719582	0.424663	2.68118	64.2258
ATP10D	11.2532	0.729066	1.64056	0.530038	1.04904			FUNDC2	18.9827	1.09135	15.2421	64.1863
ATP11A	12.2365	8.21272	15.9369	0.176679	0.988518			C4orf32	58.4988	0.943242	82.5802	64.1863
ATP11B	52.4422	14.71	24.667	0.36942	2.21912			BEND5	36.328	2.62965	34.1999	64.1863
ATP11C	41.2982	13.016	23.5538	0.224864	1.6946			ABI2	33.1226	0.543079	38.7877	64.16
ATP12A	17.59	3.40946	5.21464	0.353358	0.907822			PLCB1	52.4314	3.60147	80.7034	64.1411
ATP13A1	52.4422	9.13477	38.6118	0.497914	2.80416			MTHFSD	8.31881	0.381108	13.2073	64.1411
ATP13A2	34.1967	9.75662	19.3938	0.546099	1.75512			PTPN1	15.7	1.46999	35.6596	64.127
ATP13A3	0	0.278761	0.117183	0.754902	0.564867			IQGAP2	26.6296	0.712379	56.7859	64.089
ATP13A4	0	0.836282	0.41014	0.385482	0.806953			TIMM13	45.929	1.23479	84.457	64.0847
ATP13A5	0	0.68618	0.878872	0.513976	0.242086			LRCH1	69.6948	0.891793	226.22	64.0809
ATP1A1	71.9988	18.1194	50.0957	0.513976	3.20764			MAPK1	29.9076	0.600245	89.8529	64.0809
ATP1A2	0	0.493192	0.937463	1.07614	0.827127			PTGFRN	39.6861	0.381108	79.1046	64.0809
ATP1A3	31.1376	7.162	6.91379	0.513976	1.89634			ACAD11	7.78457	0.791532	25.313	64.0809
ATP1A4	0	0.771952	0.527323	1.31706	1.41217			HIRIP3	21.7436	0.608544	51.3805	64.0522
ATP1B1	54.7366	14.0024	11.191	0.160617	1.83582			MRPS11	1.78078	0.781272	9.17558	64.0282
ATP1B2	0	0.68618	0.585914	0.73884	0.484172			NOL4	8.60882	0.607595	16.7663	64.0282
ATP1B3	51.2404	16.1681	49.9785	0.337297	2.25947			ASCC3	20.1483	2.19518	39.7886	64.0282
ATP1B4	1.42031	0.922054	0.761689	1.01189	1.08939			AKIP1	43.6547	3.77297	100.514	63.9564
ATP2A1	3.16838	4.11708	3.98422	0.803087	1.35165			CERS5	12.0504	0.704047	15.739	63.9564
ATP2A2	41.8445	12.244	35.6236	0.128494	1.97704			CFDP1	22.1326	1.22907	34.1999	63.9492
ATP2A3	0	0.321647	0.0585914	0.337297	0.665736			LGR5	9.84519	0.489996	23.9518	63.9404
ATP2B1	93.522	20.6497	50.7402	0.289111	3.34886			GCC2	12.1806	0.960392	12.3453	63.9404
ATP2B2	18.464	9.94961	6.26928	0.36942	1.7753			PSMD11	26.1339	0.881993	50.4061	63.9153
ATP2B3	20.1029	5.83253	6.50365	0.610346	1.02887			EGFR	44.1562	1.02899	70.2468	63.8965
ATP2B4	0.874037	0.321647	0.761689	0.513976	0.827127			WDR47	34.0384	1.12046	62.3105	63.8701
ATP2C1	0	0.643294	0.996054	0.337297	0.68591			CCAR1	19.5288	0.786876	45.8534	63.8458
ATP2C2	1.2018	0.664737	0.585914	0.787026	0.645563			CDKN2A	36.2517	1.08616	75.49	63.8126
ATP4A	0	0.68618	0.761689	0.626408	0.988518			ZNF891	16.8284	0.771744	22.2091	63.8126
ATP4B	0.109255	0.428862	0.351549	0.658532	0.342955			ZSWIM6	80.5932	0.857493	264.632	63.8024
ATP5A1	4.8072	0.278761	0.585914	0.240926	0.403477			DPY19L4	19.1816	0.571662	19.8804	63.7647
ATP5B	42.5	4.39584	64.4506	0.803087	5.12415			ASAH1	26.4447	1.97223	28.7779	63.7647
ATP5C1	40.0964	3.23791	30.9949	0.754902	3.42955			PPM1D	32.7868	0.397877	56.1045	63.737
ATP5D	51.8959	11.9009	33.9244	0.530038	2.84451			PSPC1	16.8208	0.914659	78.4929	63.7318
ATP5E	48.5091	11.7937	17.5188	0.690655	2.80416			SDCCAG3	32.195	1.50391	68.5281	63.712
ATP5EP2	0	0.428862	0	0.240926	0.52452			NOL9	80.5932	2.91548	155.463	63.712
ATP5F1	50.3664	3.45234	20.1555	0.706717	2.03756			FAM63B	34.2928	1.25766	52.412	63.712
ATP5G1	8.84962	0.514635	5.09746	0.578223	1.53321			LRRC26	261.012	9.26093	276.519	63.6769
ATP5G2	1.31106	0.385976	0.117183	0.465791	0.544693			PRPF38B	4.01557	0.589252	13.5709	63.6769
ATP5G3	0	0.364533	0.175774	0.305173	0.766606			CDC7	28.7571	1.16619	26.9428	63.633
ATP5H	55.7199	7.22633	17.929	0.578223	2.0779			GORASP1	11.3515	0.740152	16.5951	63.633
ATP5I	34.9615	8.49148	16.4642	0.417605	1.87617			CHMP1A	139.435	3.34422	169.227	63.633
ATP5J	34.1967	5.66098	10.7222	0.401544	2.80416			SUGP2	119.516	2.31523	161.72	63.633
ATP5J2	26.7674	0.943497	9.5504	0.835211	2.34016			NUDC	3.07458	0.506329	4.70695	63.633
ATP5J2-PTCD1	26.7674	0.943497	9.609	0.835211	2.36034			EIF4EBP1	36.0609	1.37199	81.329	63.6097
ATP5L	37.2558	6.54015	8.31998	0.594285	2.60242			MAF	284.824	7.88894	1075.42	63.6026
ATP5L2	0	0.214431	0.175774	0.481852	0.322781			ZNF84	75.8996	1.45774	95.4052	63.6026
ATP5O	28.2969	2.01565	4.8045	0.513976	1.61391			NPL	27.2307	1.09759	22.6053	63.5765
ATP5S	0	0.385976	0.878872	0.803087	0.665736			YDJC	34.3946	1.18143	248.575	63.5127
ATP5SL	16.9345	0.900611	1.05465	0.530038	0.847301			SGSM2	73.2666	2.65823	132.316	63.4636
ATP6AP1	51.4589	11.1933	20.0969	0.722779	2.44103			DECR2	30.7567	1.37199	15.2231	63.4636
ATP6AP1L	0.218509	0.578964	0.527323	0.64247	0.847301			ABHD6	99.4594	2.74398	131.628	63.4354
ATP6AP2	34.5245	6.54015	11.3081	0.240926	1.3113			SLC2A1	35.2595	0.960392	77.2	63.4354
ATP6C	51.2404	16.7685	55.779	0.208803	2.27964			CHAF1A	31.2632	1.43435	174.601	63.4354
ATP6V0A1	15.0771	3.19502	5.68337	0.770964	1.04904			COPS8	82.5775	3.08698	65.0632	63.4354
ATP6V0A2	52.77	18.5483	29.9402	0.835211	3.51025			STOM	17.9896	1.86199	18.232	63.4134
ATP6V0A4	0	0.68618	1.11324	1.52587	1.21043			ISCA2	4.14986	0.514496	9.14951	63.3958
ATP6V0B	107.616	24.6167	26.3076	0.546099	3.63129			MTERFD3	6.24728	0.979992	5.45172	63.3815
ATP6V0C	53.8625	15.5891	52.9081	0.160617	1.91651			XPOT	23.0207	1.21608	69.7268	63.3695
ATP6V0D1	49.1646	12.823	9.5504	0.658532	2.66295			SF3B14	3.44642	0.541575	4.60974	63.3594
ATP6V0D2	0.437018	0.214431	0.468732	0.321235	0.484172			RSBN1	7.17734	0.320628	12.5938	63.3468
ATP6V0E1	63.8047	3.75255	9.25745	0.803087	1.67443			YWHAB	43.6329	1.12699	76.1454	63.3366
ATP6V0E2	93.3034	23.4588	28.7684	0.417605	4.3979			REPS1	58.6641	1.18143	130.961	63.313
ATP6V1A	1.52956	1.22226	3.51549	0.562161	1.65425			PANK4	58.9185	1.88648	77.3668	63.2378
ATP6V1B1	0.218509	0.707623	0.703097	0.449729	0.383303			TRIB1	77.8457	0.943242	202.228	63.2377
ATP6V1B2	22.5065	4.73893	3.98422	0.449729	1.12973			MCFD2	130.735	3.77297	192.687	63.2377
ATP6V1C1	13.4383	1.58679	2.87098	0.433667	1.27095			FOXC2	48.8825	1.37199	50.0486	63.2377
ATP6V1C2	47.198	10.4214	11.4253	0.401544	1.63408			AGRN	403.882	6.51695	382.872	63.2377
ATP6V1D	31.5746	0.793395	5.449	0.819149	1.79547			ATP11B	52.3551	1.31482	87.7936	63.2377
ATP6V1E1	27.7507	3.66677	13.769	0.449729	3.40938			AL360181.1	37.6636	3.17272	55.6791	63.2377
ATP6V1E2	8.84962	8.98467	7.4997	0.449729	1.75512			SMARCC1	24.178	0.823193	46.7954	63.2377
ATP6V1F	27.3137	3.90265	8.78872	0.353358	2.60242			CCNA2	13.7375	0.364435	31.8278	63.2377
ATP6V1G1	23.8175	1.41525	18.3977	0.481852	2.46121			EIF5A2	16.4433	0.59245	19.9057	63.2377
ATP6V1G2	13.6568	0.68618	0.82028	0.658532	1.35165			SERHL2	6.86874	1.28624	11.8865	63.2377
ATP6V1G2-DDX39B	0.109255	0.68618	0.937463	0.979767	0.746432			WDR89	6.18187	0.612495	7.50729	63.2377
ATP6V1G3	0	0.771952	1.11324	0.481852	0.383303			CCDC102A	153.86	2.74398	153.899	63.2377
ATP6V1H	32.5579	4.43873	5.33182	0.321235	1.12973			PDXDC1	2.28958	0	57.5559	63.2377
ATP7A	3.93317	0.900611	2.16788	0.497914	0.94817			TOP3A	10.9701	0.685995	16.3746	63.1499
ATP7B	18.027	5.38222	12.5972	0.578223	2.27964			VOPP1	503.708	11.3189	785.763	63.1161
ATP8A1	42.9371	8.21272	14.3549	0.513976	2.09808			CCDC137	82.2722	1.65782	126.373	63.1003
ATP8A2	23.0527	4.39584	4.68732	0.353358	0.847301			ERN1	23.9098	0.587995	28.6886	63.094
ATP8B1	22.1787	6.13273	8.67153	0.289111	1.21043			HOMER1	35.9256	0.654813	44.7025	63.0797
ATP8B2	0	0.750509	0.468732	1.02795	0.665736			UBR4	29.3066	1.22907	47.0248	63.0621
ATP8B3	18.2455	4.84615	6.09351	0.64247	1.91651			UGDH	37.7323	1.23479	56.8052	63.0401
ATP8B4	0	0.750509	0.468732	0.674593	0.585041			PGBD2	14.0122	0.274398	14.2639	63.0401
ATP9A	42.063	14.8815	38.5532	0.530038	1.71478			HS3ST3A1	84.0276	2.05798	210.413	63.0315
ATP9B	21.0861	6.26139	9.25745	0.208803	1.06921			SCAMP2	3.89229	0.623631	2.21806	63.0119
ATPAF1	27.3137	10.0354	15.2338	0.497914	1.71478			TATDN3	5.25257	1.06934	7.80169	63.0119
ATPAF2	41.4075	11.2791	6.1521	0.803087	2.34016			AGPS	16.8284	0.621683	16.5786	62.9945
ATPIF1	90.6813	3.32368	31.3464	1.01189	4.53911			NARF	35.8007	1.02899	64.1532	62.9881
ATR	39.2224	6.04696	9.72618	0.594285	2.09808			ZCCHC7	15.2639	1.82932	55.0535	62.9743
ATRAID	66.2083	8.08406	13.769	0.208803	2.96555			MARK3	52.3169	2.22948	172.98	62.9743
ATRIP	48.2905	10.4642	18.5149	0.449729	2.76381			CEP68	37.3202	0.788894	49.6732	62.9743
ATRN	28.6247	10.357	18.9836	0.481852	1.63408			CNTNAP2	14.4244	1.44549	17.4276	62.9743
ATRNL1	50.8034	16.6399	22.6749	0.433667	2.52173			RP11-463D19.2	35.0306	0.714578	49.8401	62.9503
ATRX	30.5913	1.35092	10.8394	0.594285	1.33147			EEF2	44.9216	2.74398	164.41	62.9413
ATXN1	49.2738	19.6848	30.9949	0.433667	2.29982			PARP1	41.3433	1.86199	71.498	62.9413
ATXN10	75.0579	15.1817	54.0799	0.787026	3.59094			HOXC11	8.65878	0.99781	21.0432	62.9216
ATXN1L	26.2211	11.8152	22.1476	0.803087	3.04625			TRIM24	62.8594	0.748358	90.315	62.9049
ATXN2	39.8779	18.0551	30.1746	0.208803	1.02887			TMEM127	54.492	0.979992	98.4885	62.899
ATXN2L	52.77	18.5912	42.1858	0.401544	2.25947			C12orf65	17.4008	0.54476	26.7171	62.8941
ATXN3	28.6247	5.40367	3.98422	0.417605	1.33147			NCOA2	113.792	1.37199	309.05	62.8864
ATXN3L	1.74807	0.729066	0.351549	0.947643	0.706084			FAM57A	111.388	1.97223	230.224	62.8864
ATXN7	18.6825	13.402	26.7763	0.497914	2.48138			DHX57	2.01085	0.35791	4.40645	62.8864
ATXN7L1	22.3972	4.86759	4.45295	0.27305	1.21043			CHRNA3	34.4745	0.832993	35.034	62.8658
ATXN7L2	63.0399	15.6964	7.90984	0.658532	2.40069			ANKRD17	43.6165	1.37199	111.671	62.7861
ATXN7L3	0	2.61606	1.87493	1.15645	1.14991			CKLF	21.3694	3.94447	18.9768	62.7861
ATXN7L3B	19.6658	2.53029	14.3549	0.851273	3.04625			ZC2HC1A	3.97815	0.342997	2.89344	62.7861
AUH	26.5489	9.39209	12.3042	0.305173	1.59373			DERL1	28.4417	1.10521	24.7463	62.7635
AUNIP	26.5489	7.46221	16.8157	0.626408	3.32868			TMEM131	53.3472	1.08616	104.685	62.7635
AUP1	94.6145	17.1974	17.2259	0.594285	4.17598			FOXN2	14.1095	0.514496	36.6762	62.7635
AURKA	35.2892	5.33934	8.08562	0.401544	1.35165			SPAG4	15.5691	1.09759	10.7605	62.7635
AURKAIP1	88.824	25.3672	46.9317	0.754902	4.45842			HOXC13	52.7748	0.771744	82.2674	62.7513
AURKB	22.2879	0.814839	10.898	0.546099	1.47269			GRK4	42.9296	1.20049	53.6459	62.7437
AURKC	0	0.814839	0.41014	0.931581	1.06921			FSCN1	30.9857	0.800327	143.473	62.7385
AUTS2	40.9705	19.4489	28.5926	0.594285	3.55059			KNTC1	1.52639	1.02899	6.83998	62.7108
AVEN	21.1954	4.71749	11.6011	0.0481852	0.706084			APP	173.321	6.68845	371.611	62.7108
AVIL	0.437018	0.793395	0.468732	1.25282	1.04904			BRD1	140.947	2.05798	422.16	62.6731
AVL9	19.3381	4.48161	4.98027	0.465791	1.47269			AKTIP	15.694	1.1849	20.0194	62.6629
AVP	0	0.879168	0.937463	0.867334	0.706084			NSMCE1	6.22003	0.771744	8.86277	62.6449
AVPI1	58.0142	4.9748	4.39436	0.36942	1.87617			PNISR	0.515156	0.37158	4.37925	62.6449
AVPR1A	0	0.600407	0.761689	0.594285	0.766606			SPTLC2	83.4323	1.85219	121.868	62.6054
AVPR1B	15.6234	2.65895	1.46479	1.02795	1.53321			HNRNPAB	340.003	3.08698	1573.4	62.591
AVPR2	0	1.45813	1.17183	1.47768	0.847301			GHR	32.4205	2.53818	60.0583	62.579
AWAT1	0	0.943497	0.351549	0.754902	0.766606			PHYKPL	21.1698	0.870685	53.8985	62.579
AWAT2	0	0.771952	0.41014	0.610346	0.443824			NCOA5	28.1753	0.363174	82.5802	62.5191
AXDND1	33.2134	3.60244	5.03886	0.658532	1.83582			MAP4K3	35.374	1.07187	61.3095	62.5191
AXIN1	21.8509	13.745	30.0574	0.0160617	1.35165			MMP11	6.20731	1.48632	10.1487	62.5191
AXIN2	43.7018	19.792	24.3154	0.128494	1.67443			LAMA1	98.2993	1.48632	94.2582	62.5081
AXL	0	0.793395	1.05465	0.819149	1.06921			TRIP13	30.2879	0.930993	106.711	62.5
AZGP1	0	0.128659	0	0.240926	0.201738			PROSC	17.2176	0.548796	24.6906	62.5
AZI1	38.4576	22.2365	15.5267	0.401544	3.18747			STAMBPL1	10.1505	0.514496	14.3195	62.5
AZI2	73.9654	10.0139	13.8862	0.578223	2.74364			PDE12	19.5123	1.5816	77.7839	62.4816
AZIN1	0	0.321647	0.117183	0.208803	0.161391			FBXW11	36.2898	1.45774	60.0583	62.4789
AZU1	0.437018	0.557521	0.292957	0.995828	0.383303			TFE3	36.4043	5.83095	79.4522	62.4473
B2M	54.9551	6.77603	16.6986	0.321235	3.30851			CDH7	18.7746	1.27399	33.7828	62.4473
B3GALNT1	9.61441	2.0371	4.27717	0.401544	0.746432			PCM1	13.7375	0.578808	27.7613	62.4473
B3GALNT2	95.0515	34.8022	33.3385	0.995828	4.45842			PTPRF	55.8658	0.754594	105.603	62.4473
B3GALT1	0.218509	0.600407	0.761689	0.64247	0.201738			MLEC	56.1329	0.771744	60.2669	62.4008
B3GALT2	0	0.278761	0.761689	0.594285	0.221912			SHPRH	8.79853	1.00449	30.1185	62.3946
B3GALT4	0	1.02927	0.351549	0.578223	1.00869			SMG7	26.8862	2.40098	95.0924	62.3865
B3GALT5	0	0.257317	0.292957	0.256988	0.282434			SLC8A3	24.7733	0.960392	22.8972	62.3754
B3GALT6	10.0514	6.32572	7.96844	0.385482	0.645563			ZZZ3	23.5369	0.480196	31.9477	62.3754
B3GALTL	25.0193	8.19127	16.2298	0.0803087	0.806953			ZNF862	30.5726	0.948287	28.9988	62.3594
B3GAT1	29.8265	17.6262	13.9448	0.27305	1.85599			TALDO1	77.3878	3.63577	192.687	62.3344
B3GAT2	51.1312	11.0861	13.476	0.192741	1.61391			MALT1	37.2438	4.00163	77.9924	62.2892
B3GAT3	54.1903	9.99249	9.66759	0.931581	3.06642			PLCE1	15.9918	0.369382	29.2592	62.2892
B3GNT1	112.86	18.9772	61.5796	0.674593	4.43824			TRAF6	11.5624	0.37158	25.5456	62.2649
B3GNT2	46.324	16.1681	22.8507	0.433667	2.70329			ZFP91	25.8723	0.771744	52.7074	62.2317
B3GNT3	15.1864	1.5439	1.75774	0.770964	1.55338			6-Mar	16.1079	0.524584	31.6484	62.2317
B3GNT4	23.4897	5.59665	5.91774	0.224864	1.85599			VPS13C	9.15832	0.300123	7.42909	62.1838
B3GNT5	69.923	25.7746	52.4979	0.337297	3.59094			CASC4	2.43528	0.467724	4.43613	62.1838
B3GNT6	0	0.428862	0.644506	0.417605	0.585041			UTP18	25.3162	0.465496	47.6355	62.1838
B3GNT7	0.218509	0.428862	0.351549	0.417605	0.302607			TMEM155	12.447	0.841902	14.3321	62.1838
B3GNT8	0	0.34309	0.937463	0.658532	0.907822			MBOAT7	18.6982	0.714578	25.3371	62.1561
B3GNT9	0.983292	0.664737	0.351549	0.803087	0.544693			LRRC8C	37.9053	0.876549	70.7632	62.1509
B3GNTL1	45.5592	8.55581	6.21069	0.449729	1.04904			HNRNPA0	47.5906	1.12699	191.525	62.1311
B4GALNT1	44.6851	10.4214	18.3391	0.658532	1.95686			CREB1	87.1349	0.930993	150.503	62.1311
B4GALNT2	0	0.771952	0.234366	0.706717	0.746432			PLEKHH2	254.143	7.20294	282.775	62.1085
B4GALNT3	56.5939	20.9928	38.8461	0.594285	2.86468			ZNF589	9.93678	1.23479	25.0243	62.1085
B4GALNT4	23.8175	14.4741	25.5459	0.481852	1.61391			PC	19.5847	0.65961	22.1369	62.088
B4GALT1	60.6363	15.4176	14.8822	0.112432	2.48138			VAC14	4.18369	0.608041	12.9671	62.088
B4GALT2	22.5065	19.4275	35.3892	0.449729	2.17877			ZNF414	10.9289	0.708861	4.50437	62.088
B4GALT3	19.3381	2.93771	2.7538	0.64247	1.21043			TMEM57	137.527	4.2303	215.626	62.052
B4GALT4	38.1299	10.3141	15.4095	0.546099	2.03756			HNRNPA2B1	16.0072	0.71582	42.7045	62.0332
B4GALT5	45.5592	18.4411	35.565	0.36942	3.02607			CCDC126	34.4455	0.762216	18.9073	62.0216
B4GALT6	47.635	21.2716	43.0647	0.867334	2.70329			WNK1	88.0115	2.26378	247.741	62.0081
B4GALT7	41.8445	16.5541	14.8822	0.562161	1.73495			EIF4G2	27.1579	0.870685	110.684	62.0081
B9D1	37.3651	4.18141	3.92563	0.706717	1.67443			TIMELESS	8.73856	0.657411	9.38411	61.9956
B9D2	30.2635	2.72328	3.28112	0.562161	1.33147			LHX4	35.5139	1.4101	70.9022	61.9896
BAALC	18.027	3.98842	4.68732	0.497914	1.02887			PPAP2A	248.877	3.42997	177.673	61.973
BAAT	0	0.278761	0.117183	0.513976	0.363129			ZNF516	46.9364	0.685995	113.235	61.973
BABAM1	6.88304	0.943497	2.28507	0.883396	1.21043			TBC1D31	10.99	0.61143	19.0402	61.9532
BACE1	21.8509	6.64737	11.7183	0.706717	1.81564			HSF2	31.081	1.45774	115.737	61.9203
BACE2	57.7957	10.3999	25.6045	0.321235	1.47269			SLC25A36	27.5077	0.612495	72.1236	61.863
BACH1	0	0.729066	0.292957	0.883396	0.504346			MITF	29.7645	0.881993	21.0919	61.8544
BACH2	51.2404	16.6184	33.0456	0.112432	1.25078			CEP170B	113.411	3.31564	171.834	61.8325
BAD	15.6234	5.87542	3.16394	0.674593	1.14991			LEMD3	60.852	1.60065	96.2045	61.8232
BAG1	65.225	16.9186	37.5571	0.658532	4.2365			ATP6C	89.5226	1.11474	297.789	61.7886
BAG2	35.9448	5.16779	15.6439	0.433667	1.71478			C6orf62	30.108	1.02899	128.562	61.7886
BAG3	65.3343	20.0922	70.1925	0.401544	2.84451			VPS26B	17.6584	0.87893	34.7994	61.7784
BAG4	46.1054	6.21851	7.5583	0.530038	2.72347			PTPRG	72.3507	1.98938	177.422	61.7498
BAG5	69.1582	18.9557	37.8501	0.562161	3.51025			ZNF212	25.2835	1.93548	33.2466	61.7498
BAG6	67.7379	7.14056	8.49576	0.658532	2.78399			DNM3	30.1716	0.876549	27.6658	61.7498
BAHD1	14.9679	11.7294	7.14816	0.305173	1.37182			POLG	26.1623	0.525929	40.3725	61.7359
BAI1	9.28664	6.21851	6.1521	0.192741	0.625389			ANKRD18B	6.56346	0.800327	32.1145	61.6568
BAI2	33.1041	25.3887	42.596	0.337297	2.36034			HOXD3	4.33815	0.36105	10.2731	61.6568
BAI3	22.9435	5.468	4.68732	0.481852	1.2306			RNF145	48.0812	1.77215	100.097	61.6568
BAIAP2	62.6029	22.2151	31.5808	0.417605	1.6946			C17orf58	41.823	0.914659	96.9692	61.6568
BAIAP2L1	13.1106	6.58304	6.03492	0.385482	0.968344			RPL35	15.5183	1.44821	89.6704	61.6568
BAIAP2L2	2.18509	0.557521	1.11324	0.851273	0.484172			C5orf24	9.35457	0.669661	30.8037	61.6568
BAIAP3	50.8034	12.6514	15.4095	0.449729	2.03756			SPTAN1	121.462	2.05798	126.06	61.6568
BAK1	0.655528	0.471749	3.45689	0.433667	1.51304			C9orf41	97.2308	1.60065	203.531	61.6568
BAMBI	53.8625	18.5483	34.9791	0.337297	2.27964			DUSP28	44.6141	0.881993	49.6911	61.6568
BANF1	48.3998	7.69808	16.1126	0.610346	2.80416			SOAT1	14.5879	0.930993	13.9421	61.6568
BANF2	0.109255	0.62185	0.468732	0.658532	0.645563			TTC9	356.259	9.60392	507.993	61.6568
BANK1	0	0.407419	0.117183	0.546099	0.484172			ARRDC1	206.978	2.05798	370.36	61.6568
BANP	38.0206	22.7083	72.9463	0.706717	2.88486			FRMD5	12.0115	0.606841	19.5382	61.6568
BAP1	45.9962	6.73314	5.03886	0.337297	1.45252			ARL6	1.06847	0.503063	2.83609	61.6568
BARD1	34.6337	11.322	17.2845	0.497914	2.66295			REEP5	89.4463	2.17232	174.336	61.6568
BARHL1	23.162	3.08781	1.69915	0.224864	0.94817			CDKN1A	28.0775	0.667942	58.7413	61.6568
BARHL2	12.455	11.2791	12.187	0.754902	1.55338			DCXR	59.1366	0.930993	34.319	61.6568
BARX1	4.47944	3.77399	6.09351	0.112432	0.68591			PAAF1	5.74939	1.29577	9.8707	61.6568
BARX2	26.4396	5.59665	9.19886	0.160617	1.21043			VPS4A	55.2361	2.10086	93.8411	61.6568
BASP1	0	0.214431	0.0585914	0.144556	0.322781			AKAP2	5.22787	0.314414	5.16126	61.6568
BATF	0	0.707623	0.644506	0.770964	0.42365			HNRNPA1L2	0.661434	0.114332	3.61462	61.6568
BATF2	0	0.428862	0.82028	0.562161	0.68591			ZBTB11	44.1889	1.09759	110.357	61.5815
BATF3	51.0219	12.437	15.7611	0.321235	1.65425			PKN3	52.7519	1.40629	128.25	61.5638
BAX	35.0707	24.5524	9.49181	0.819149	2.21912			TBC1D4	62.531	0.914659	162.936	61.5548
BAZ1A	33.7597	23.4373	43.2405	0.530038	3.0059			PRKAG2	24.1339	0.431922	33.3657	61.5397
BAZ1B	45.8869	16.8328	62.3999	0.337297	2.98573			PHF12	148.67	3.65864	118.031	61.5251
BAZ2A	5.79049	1.43669	2.69521	0.337297	1.27095			RAI1	95.2465	2.22948	257.125	61.5131
BAZ2B	50.2571	9.049	11.1324	0.546099	2.70329			COL23A1	53.1183	1.37199	44.7309	61.4987
BBC3	0.546273	6.0684	2.51943	0.947643	1.25078			PPAPDC2	8.64316	0.750306	28.3087	61.4987
BBIP1	40.2057	6.41149	3.92563	0.401544	1.45252			DOCK10	21.8273	0.419219	19.8804	61.4592
BBOX1	0	0.707623	0.351549	0.754902	0.665736			RAB7A	41.3842	1.80074	143.733	61.431
BBS1	22.6157	0.600407	1.23042	0.803087	1.04904			LENG1	3.74919	0.685995	6.41248	61.4136
BBS10	28.6247	1.62968	2.40225	0.64247	1.83582			TXN2	3.94953	0.514496	4.45745	61.4136
BBS12	17.3715	1.15793	0.878872	0.176679	0.625389			BRF1	97.4445	0.617395	146.642	61.3933
BBS2	65.225	15.6535	12.1284	0.36942	2.60242			MFF	14.4452	0.374179	28.8917	61.3933
BBS4	31.5746	2.53029	4.92168	0.449729	1.79547			NIN	47.3689	0.647884	82.9973	61.3778
BBS5	38.5669	6.62592	9.19886	0.353358	2.31999			FBXO22	8.92147	0.52041	18.7251	61.3694
BBS7	18.464	0.68618	6.21069	0.224864	1.37182			MRPS2	28.8869	1.42916	83.6229	61.3557
BBS9	6.66453	0.578964	1.05465	0.449729	0.847301			PIK3R1	42.4145	0.728869	72.5705	61.3406
BBX	48.072	9.73518	22.7335	0.208803	1.97704			LBH	110.358	4.45896	167.663	61.3406
BCAM	9.28664	2.61606	2.0507	0.562161	0.988518			OGDHL	29.6882	2.00082	69.2339	61.3406
BCAN	47.8535	4.00986	5.97633	0.321235	2.05773			PLEKHN1	7.26124	1.24949	7.77541	61.3406
BCAP29	28.5155	7.67664	9.90195	0.353358	1.95686			EI24	22.0504	0.65961	38.2102	61.3055
BCAP31	110.019	24.7668	23.1436	0.27305	3.42955			EDC4	13.7048	0.930993	47.9037	61.292
BCAR1	0.109255	2.16576	1.87493	0.674593	0.827127			XBP1	20.9564	0.685995	50.6374	61.2616
BCAR3	103.136	22.987	43.8264	0.256988	3.34886			VPS13A	45.1255	0.810721	69.1581	61.2408
BCAS1	0.327764	0.385976	1.3476	0.883396	1.00869			ZMAT3	32.3289	1.30339	66.0642	61.2256
BCAS2	15.1864	0.771952	3.57408	0.883396	0.867475			INIP	6.07341	0.451312	3.16096	61.2256
BCAS3	26.2211	0.578964	2.22647	0.546099	0.927996			AKAP8	52.5688	0.583095	66.5646	61.2177
BCAS4	50.9127	15.2032	13.3003	0.578223	2.5419			VWC2	32.97	4.11597	44.4181	61.2051
BCAT1	37.0373	4.13852	12.187	0.722779	1.7753			UGGT1	3.46299	0.450184	8.5239	61.2051
BCAT2	30.7005	7.54798	9.02308	0.433667	2.60242			CCBL2	27.6276	1.71499	55.8876	61.1704
BCCIP	14.0938	2.93771	11.0152	0.353358	2.36034			FBXO32	20.6062	0.935447	41.0626	61.1704
BCDIN3D	29.0617	2.74472	6.91379	0.578223	1.91651			PLA2G7	20.9115	1.25766	22.1048	61.1704
BCHE	0	0.385976	0.585914	0.497914	0.443824			LBR	33.1989	0.707432	53.333	61.1704
BCKDHA	1.74807	0.793395	0.644506	0.73884	0.766606			MDGA2	17.7531	0.65961	37.9214	61.1298
BCKDHB	28.0784	4.22429	6.21069	0.112432	0.887649			FOSB	12.5751	0.712379	19.9232	61.1298
BCKDK	3.05913	1.22226	0.644506	0.256988	0.746432			FTSJ3	12.3637	1.22907	16.8914	61.1298
BCL10	88.387	13.4877	6.44506	0.530038	3.0059			ARHGEF10	8.85304	0.228665	18.9768	61.1298
BCL11A	26.9859	9.39209	24.667	0.321235	2.60242			ZNF497	45.4253	4.04737	59.0574	61.1069
BCL11B	20.3214	12.5871	13.2417	0.192741	1.25078			DIS3L	41.0751	0.720294	78.0758	61.0922
BCL2	20.5399	10.9145	13.1245	0.449729	1.53321			PPP1R15B	14.9447	0.99781	52.0961	61.0819
BCL2A1	0	0.814839	0.878872	0.91552	1.10956			PLEKHH3	17.3469	1.17023	28.4099	61.0819
BCL2L1	13.7661	3.55956	3.22253	0.819149	1.45252			GLE1	3.05971	0.701585	6.99543	61.0819
BCL2L10	0.983292	0.300204	0.527323	0.321235	0.484172			ANP32B	201.941	5.83095	867.718	61.064
BCL2L11	86.7482	36.196	102.769	0.578223	4.7812			DUSP6	4.13886	0.342997	3.84989	61.064
BCL2L12	38.6761	2.05854	5.80055	0.497914	1.93669			PRCC	35.0687	1.45774	127.832	61.0244
BCL2L13	50.3664	15.8894	14.0034	1.02795	3.95407			MIP	10.1047	0.754594	13.3463	61.0244
BCL2L14	0	0.879168	0.468732	0.722779	0.827127			PALM2-AKAP2	6.08647	0.314414	6.67315	61.0244
BCL2L15	1.42031	0.536078	0.644506	0.963705	0.706084			ZDHHC7	33.3134	0.771744	39.1005	60.9793
BCL2L2	0	0.836282	0.292957	0.851273	0.746432			PPM1H	14.5225	0.465496	40.9326	60.9793
BCL2L2-PABPN1	1.52956	0.450306	2.22647	1.02795	1.37182			GTSE1	15.9507	0.876549	20.7841	60.9793
BCL3	11.581	7.82674	8.61294	0.353358	0.988518			FBXW2	12.3351	0.578808	11.5737	60.9542
BCL6	37.9114	8.36282	5.91774	0.224864	2.58225			RUVBL1	67.5426	1.37199	114.173	60.919
BCL6B	16.8252	1.88699	0.878872	0.562161	0.786779			TMEM30A	14.7449	0.960392	19.7692	60.919
BCL7A	0	1.26514	0.468732	0.899458	1.00869			ACP1	5.56544	0.923454	13.0896	60.8663
BCL7B	31.2468	16.4898	21.9132	0.289111	2.31999			KCTD7	14.6533	0.561268	12.0572	60.8663
BCL7C	61.1826	22.4509	19.8625	0.803087	2.52173			CDK2AP2	29.6119	1.02899	18.6292	60.8663
BCL9	12.2365	0.836282	3.92563	0.546099	0.94817			CCNF	56.5781	1.10521	108.3	60.8663
BCL9L	16.1697	5.7682	15.8783	0.546099	1.97704			KIF13A	50.6622	1.62144	86.4476	60.8663
BCLAF1	104.229	26.0534	65.3295	0.899458	7.50467			KLHL36	36.1245	0.724105	53.5242	60.8663
BCMO1	0	0.364533	0.878872	0.27305	0.564867			HEXDC	105.168	2.97264	63.3949	60.8663
BCO2	1.2018	0.836282	0.292957	0.449729	0.564867			GALNT13	32.3289	0.754594	49.0476	60.8663
BCOR	32.9949	8.01973	20.9757	0.305173	1.61391			CTC-398G3.6	15.9762	0.876549	11.4	60.8663
BCORL1	57.3587	12.2869	14.0619	1.15645	4.07511			NUP88	13.9378	1.02899	15.0928	60.8247
BCR	37.3651	12.3084	30.9363	0.224864	1.12973			GLUL	45.3909	1.41486	115.268	60.8198
BCS1L	15.2956	1.99421	3.86703	0.73884	1.49286			OTX1	26.044	0.771744	30.8112	60.8136
BDH1	0.327764	0.428862	0.527323	0.594285	0.706084			PCMT1	32.4548	1.07187	70.0681	60.7945
BDH2	0	0.578964	0.644506	0.160617	0.42365			RBMS1	100.742	0.857493	146.392	60.7785
BDKRB1	0	0.62185	0.761689	0.787026	0.746432			ADAMTS8	78.6089	2.97264	54.6364	60.7534
BDKRB2	4.47944	0.385976	1.05465	0.337297	0.625389			MESDC2	7.75186	1.71499	15.8189	60.7534
BDNF	7.75708	1.11504	1.46479	0.803087	0.927996			STX5	10.7458	0.571662	9.75948	60.7226
BDP1	37.2558	4.9748	8.14421	0.385482	2.0779			RAB34	15.9355	0.77746	33.6994	60.7082
BEAN1	22.2879	13.6807	13.7104	0.722779	1.2306			WDR37	1.01538	0.417562	2.44803	60.7082
BECN1	22.9435	5.72531	2.98816	0.658532	1.91651			DBN1	114.326	1.94365	261.504	60.6907
BEGAIN	25.5656	10.7644	10.9566	0.353358	1.53321			UBE3C	59.7835	1.71499	165.16	60.6907
BEND2	0	0.96494	0.41014	0.899458	0.665736			DCAF10	73.6591	0.979992	103.672	60.6907
BEND3	29.2802	7.61231	19.6867	0.112432	0.766606			MDN1	2.6203	0.45733	8.41095	60.6839
BEND4	31.7931	8.44859	13.8276	0.433667	1.10956			PPIC	61.4371	1.54349	62.7693	60.6687
BEND5	44.3574	5.10346	4.8045	0.36942	1.49286			TCP1	35.4427	1.46345	141.054	60.6508
BEND6	25.6748	7.93395	10.898	0.256988	1.02887			ADD1	35.9672	0.530087	48.7974	60.6508
BEND7	21.8509	16.0609	31.8737	0.787026	1.53321			KIAA1033	7.63193	0.471621	8.65424	60.6508
BEST1	0	0.450306	0.703097	0.91552	0.52452			SPRY2	29.3433	1.11131	68.4665	60.6405
BEST2	3.38689	1.07216	1.75774	0.995828	1.51304			MARS	4.31749	0.612495	5.00486	60.6028
BEST3	0.437018	0.600407	0.527323	0.562161	0.645563			PPIA	20.2755	0.70505	59.9888	60.6028
BEST4	3.27764	1.88699	3.98422	0.27305	1.35165			CYFIP2	72.5797	4.37321	100.41	60.6028
[truncated: 18,244 more rows]

## Sheet: Fig5
Vector	pre-TSS			TSS			post-TSS
CD4	0.062	0.003	0.001	0.075	0	0.001	0.053	0.003	0
MYC	0.046	0	0	0.051	0	0	0.061	0	0
HOXA9	0.062	0.007	0	0.061	0	0.003	0.064	0.005	0
MORF(WH1)	pre-TSS			TSS			post-TSS
CD4	0.005	0.007	0.046	0.008	0.009	0.067	0.004	0.009	0.056
MYC	0.052	0.056	0.055	0.451	0.568	0.193	1.003	1.2	0.33
HOXA9	0.252	0.301	0.177	0.626	0.748	0.222	0.161	0.201	0.145
MORF(WH1)K19A/K21A/K22A	pre-TSS			TSS			post-TSS
CD4	0.068	0.118	0.169	0.076	0.134	0.195	0.068	0.102	0.157
MYC	0.045	0.082	0.109	0.04	0.074	0.1	0.057	0.101	0.124
HOXA9	0.07	0.103	0.153	0.07	0.106	0.148	0.07	0.114	0.142
MORF(WH1)K24A/R26A/K66A	pre-TSS			TSS			post-TSS
CD4	0.028	0.02	0.012	0.032	0.026	0.016	0.023	0.017	0.01
MYC	0.023	0.018	0.019	0.025	0.015	0.022	0.029	0.017	0.015
HOXA9	0.035	0.016	0.017	0.042	0.031	0.027	0.031	0.022	0.016

## Sheet: Fig6
Fig.6b
MOZ(FL)	pre-TSS				TSS				post-TSS
CD4	0.004	0.025	0.022	0.015	0.005	0.021	0.024	0.016	0.005	0.023	0.02	0.012
MYC	0.009	0.022	0.02	0.021	0.079	0.127	0.064	0.104	0.125	0.161	0.125	0.152
HOXA9	0.053	0.102	0.07	0.071	0.283	0.303	0.217	0.232	0.117	0.138	0.101	0.119
CDKN2C	0.137	0.168	0.169	0.175	0.232	0.32	0.233	0.229	0.052	0.07	0.053	0.069
Dunnett's multiple comparisons test	Mean Diff.	95.00% CI of diff.	Below threshold?	Summary	Adjusted P Value
pre-TSS
CD4 vs. MYC	-0.0015	-0.04043 to 0.03743	No	ns	0.9994
CD4 vs. HOXA9	-0.0575	-0.09643 to -0.01857	Yes	**	0.0025
CD4 vs. CDKN2C	-0.1458	-0.1847 to -0.1068	Yes	****	<0.0001
TSS
CD4 vs. MYC	-0.077	-0.1159 to -0.03807	Yes	****	<0.0001
CD4 vs. HOXA9	-0.2423	-0.2812 to -0.2033	Yes	****	<0.0001
CD4 vs. CDKN2C	-0.237	-0.2759 to -0.1981	Yes	****	<0.0001
post-TSS
CD4 vs. MYC	-0.1258	-0.1647 to -0.08682	Yes	****	<0.0001
CD4 vs. HOXA9	-0.1038	-0.1427 to -0.06482	Yes	****	<0.0001
CD4 vs. CDKN2C	-0.046	-0.08493 to -0.007074	Yes	*	0.0172
MOZ-TIF2	pre-TSS				TSS				post-TSS
CD4	0.007	0.033	0.033	0.012	0.014	0.037	0.034	0.012	0.01	0.033	0.026	0.013
MYC	0.017	0.028	0.018	0.012	0.047	0.076	0.051	0.048	0.06	0.081	0.073	0.071
HOXA9	0.054	0.102	0.073	0.056	0.122	0.176	0.097	0.084	0.082	0.106	0.086	0.066
CDKN2C	0.082	0.097	0.075	0.076	0.113	0.155	0.123	0.097	0.043	0.05	0.044	0.041
Dunnett's multiple comparisons test	Mean Diff.	95.00% CI of diff.	Below threshold?	Summary	Adjusted P Value
pre-TSS
CD4 vs. MYC	0.0025	-0.02885 to 0.03385	No	ns	0.9947
CD4 vs. HOXA9	-0.05	-0.08135 to -0.01865	Yes	**	0.0011
CD4 vs. CDKN2C	-0.06125	-0.09260 to -0.02990	Yes	****	<0.0001
TSS
CD4 vs. MYC	-0.03125	-0.06260 to 9.700e-005	No	ns	0.0509
CD4 vs. HOXA9	-0.0955	-0.1268 to -0.06415	Yes	****	<0.0001
CD4 vs. CDKN2C	-0.09775	-0.1291 to -0.06640	Yes	****	<0.0001
post-TSS
CD4 vs. MYC	-0.05075	-0.08210 to -0.01940	Yes	***	0.001
CD4 vs. HOXA9	-0.0645	-0.09585 to -0.03315	Yes	****	<0.0001
CD4 vs. CDKN2C	-0.024	-0.05535 to 0.007347	No	ns	0.1656
MOZ-TIF2DWH1	pre-TSS				TSS				post-TSS
CD4	0.008	0.025	0.031	0.021	0.008	0.021	0.023	0.025	0.008	0.023	0.023	0.027
MYC	0.007	0.014	0.022	0.017	0.004	0.019	0.019	0.015	0.01	0.016	0.021	0.018
HOXA9	0.006	0.02	0.029	0.02	0.012	0.031	0.038	0.028	0.011	0.022	0.033	0.028
CDKN2C	0.011	0.015	0.023	0.018	0.01	0.027	0.028	0.021	0.007	0.017	0.02	0.011
Fig.6c
MORF-TIF2	pre-TSS				TSS				post-TSS
CD4	0.008	0.042	0.047	0.019	0.012	0.036	0.037	0.017	0.01	0.032	0.041	0.014
MYC	0.007	0.02	0.028	0.012	0.024	0.064	0.043	0.041	0.032	0.06	0.072	0.043
HOXA9	0.041	0.084	0.075	0.044	0.055	0.098	0.086	0.053	0.029	0.058	0.066	0.041
CDKN2C	0.04	0.065	0.071	0.05	0.073	0.11	0.103	0.077	0.014	0.036	0.041	0.027
Dunnett's multiple comparisons test	Mean Diff.	95.00% CI of diff.	Below threshold?	Summary	Adjusted P Value
pre-TSS
CD4 vs. MYC	0.01225	-0.01664 to 0.04114	No	ns	0.6018
CD4 vs. HOXA9	-0.032	-0.06089 to -0.003109	Yes	*	0.027
CD4 vs. CDKN2C	-0.0275	-0.05639 to 0.001391	No	ns	0.0651
TSS
CD4 vs. MYC	-0.0175	-0.04639 to 0.01139	No	ns	0.3272
CD4 vs. HOXA9	-0.0475	-0.07639 to -0.01861	Yes	***	0.0008
CD4 vs. CDKN2C	-0.06525	-0.09414 to -0.03636	Yes	****	<0.0001
post-TSS
CD4 vs. MYC	-0.0275	-0.05639 to 0.001391	No	ns	0.0651
CD4 vs. HOXA9	-0.02425	-0.05314 to 0.004641	No	ns	0.1163
CD4 vs. CDKN2C	-0.00525	-0.03414 to 0.02364	No	ns	0.9445
MORF-TIF2DWH1	pre-TSS				TSS				post-TSS
CD4	0.006	0.025	0.025	0.013	0.006	0.023	0.019	0.011	0.007	0.025	0.016	0.017
MYC	0.006	0.014	0.014	0.005	0.004	0.019	0.014	0.007	0.006	0.019	0.019	0.01
HOXA9	0.004	0.019	0.019	0.009	0.009	0.027	0.024	0.011	0.006	0.016	0.017	0.014
CDKN2C	0.005	0.013	0.017	0.008	0.006	0.025	0.02	0.012	0.003	0.01	0.014	0.005
MORF-TIF2 WH2 mut	pre-TSS				TSS				post-TSS
CD4	0.004	0.031	0.027	0.012	0.007	0.029	0.032	0.011	0.01	0.026	0.025	0.008
MYC	0.007	0.016	0.02	0.009	0.015	0.03	0.025	0.017	0.019	0.033	0.039	0.023
HOXA9	0.021	0.052	0.044	0.027	0.03	0.069	0.059	0.041	0.021	0.035	0.04	0.03
CDKN2C	0.038	0.047	0.055	0.034	0.036	0.08	0.059	0.048	0.008	0.017	0.029	0.01
Dunnett's multiple comparisons test	Mean Diff.	95.00% CI of diff.	Below threshold?	Summary	Adjusted P Value
pre-TSS
CD4 vs. MYC	0.0055	-0.01507 to 0.02607	No	ns	0.8503
CD4 vs. HOXA9	-0.0175	-0.03807 to 0.003074	No	ns	0.1101
CD4 vs. CDKN2C	-0.025	-0.04557 to -0.004426	Yes	*	0.014
TSS
CD4 vs. MYC	-0.002	-0.02257 to 0.01857	No	ns	0.9905
CD4 vs. HOXA9	-0.03	-0.05057 to -0.009426	Yes	**	0.0029
CD4 vs. CDKN2C	-0.036	-0.05657 to -0.01543	Yes	***	0.0004
post-TSS
CD4 vs. MYC	-0.01125	-0.03182 to 0.009324	No	ns	0.4072
CD4 vs. HOXA9	-0.01425	-0.03482 to 0.006324	No	ns	0.2294
CD4 vs. CDKN2C	0.00125	-0.01932 to 0.02182	No	ns	0.9976
MORF-TIF2DWH1+WH2 mut	pre-TSS				TSS				post-TSS
CD4	0.007	0.05	0.031	0.017	0.009	0.044	0.036	0.015	0.008	0.043	0.026	0.015
MYC	0.005	0.024	0.017	0.012	0.004	0.03	0.019	0.012	0.008	0.028	0.022	0.012
HOXA9	0.008	0.035	0.028	0.014	0.02	0.037	0.038	0.02	0.009	0.035	0.027	0.015
CDKN2C	0.006	0.021	0.022	0.01	0.009	0.046	0.028	0.015	0.004	0.016	0.016	0.009
Vector	pre-TSS				TSS				post-TSS
CD4	0.006	0.017	0.019	0.019	0.007	0.024	0.017	0.017	0.006	0.021	0.019	0.015
MYC	0.003	0.009	0.01	0.009	0.007	0.014	0.012	0.013	0.004	0.012	0.015	0.011
HOXA9	0.004	0.01	0.016	0.005	0.006	0.02	0.023	0.013	0.003	0.01	0.017	0.009
CDKN2C	0.005	0.009	0.018	0.008	0.006	0.016	0.016	0.009	0.002	0.011	0.008	0.009
Fig.6e
	1st			2nd
neo	0.198678	0.0428626	0.0300119	0.0686186	0.205161	0.0185613
fMOZ-TIF2	1	1	1	1	1	1
85-1116-TIF2	0.38674	0.126214	0.109462	0.0359623	0.200144	0.0129872
fMORF-TIF2	0.614288	0.715518	0.7736	2.35559	1.10542	1.22616
fMORF-TIF2 d1/84	0.420005	0.121036	0.0678111	0.0539729	0.306512	0.123507
fMORF-TIF2 SWH2 4A	0.641419	1.1298	0.832809	0.440841	1.13303	0.666254
fMORF-TIF2 d1/84 & SWH2 4A	0.357954	0.216722	0.074062	0.047168	0.280902	0.0491971
Fig.6f
	3rd			4th
neo	0	0	0	0	0	0
fMOZ-TIF2	70	21	6	96	332	308
fMOZ-TIF2 d1/84	6	0	0	0	0	0
fMORF-TIF2	7	2	5	96	61	160
fMORF-TIF2 d1/84	1	0	0	0	0	0
fMORF-TIF2 SWH2 4A	1	0	0	0	0	0
fMORF-TIF2 d1/84 & SWH2 4A	1	0	1	0	0	0

## Sheet: Fig7
Fig7a: EMSA for MORF WH2 with 147NCP					Fig7b: EMSA for MORF WH2 with 187NCP					Fig7d: EMSA for His-MORF WH1 with 147NCP				Fig7e: EMSA for His-MORF WH1 with 187NCP					Fig7g: EMSA for His-MORF WH1-WH2 with 147NCP					Fig7h: EMSA for His-MORF WH1-WH2 with 187NCP
Fig7c: Fluorescence polarization (mP) of MORF WH2
	NCP207			NCP147			DNA147
Conc., nM	exp1	exp2	exp3	exp1	exp2	exp3	exp1	exp2	exp3
0	138	141	129	156	156	148	79	84	85
300	173	174	177	194	183	189	102	108	105
1000	209	209	210	222	216	216	124	125	121
2000	238	244	241	245	238	239	151	172	165
10000	274	275	271	262	257	259	181	201	199
20000	289	294	290	270	266	266	212	227	215
100000	299	300	292	280	280	276	257	240	231
Fig7f: Fluorescence polarization (mP) of MORF WH1
	NCP207			NCP147			DNA147
Conc., nM	exp1	exp2	exp3	exp1	exp2	exp3	exp1	exp2	exp3
0	138	132	134	164	161	154	84	93	96
300	209	218	222	167	166	163	88	93	96
1000	243	248	248	167	170	166	99	100	97
2000	263	271	273	179	183	180	122	122	121
10000	280	286	286	204	210	206	200	200	196
20000	281	293	295	252	256	250	264	268	263
100000	287	298	300	278	276	270	268	280	266
Fig7i: Fluorescence polarization (mP) of MORF WH1-WH2
	NCP207			NCP147			DNA147
Conc., nM	exp1	exp2	exp3	exp1	exp2	exp3	exp1	exp2	exp3
0	129	127	119	153	151	164	118	118	113
3	174	182	172	165	168	154	112	116	111
10	229	241	231	168	204	197	111	115	107
20	288	290	282	256	255	256	122	120	118
100	295	296	272	271	265	271	283	279	277
200	306	312	298	280	275	278	296	292	305
1000	307	307	306	284	286	286	304	306	305
Fig7k: Fluorescence polarization (mP) of MORF WH1 mutants
	WH1 K19A/K21A/K22A			WH1 K24A/R26A/K66A
Conc., nM	exp1	exp2	exp3	exp1	exp2	exp3
0	138	147	146	147	136	148
300	131	132	130	137	135	136
1000	132	129	135	133	131	135
3000	131	134	135	133	142	135
10000	141	141	142	137	141	139
30000	155	151	154	133	140	142
100000	181	177	182	136	137	148

## Sheet: Fig8
Fig8e: EMSA of WT, K19A/K21A/K22A, and K24A/R26A/K66A His-MORF WH1						Fig8g: FRET efficiency of Cy3-Cy5 labeled NCP273
						Concentration, nM	mean	error in mean	N
						0	0.4291	0.009247	6
						0.1	0.455	0.003943	3
						0.3	0.4624	0.003345	3
						1	0.453	0.007706	3
						3	0.4933	0.009841	6
						10	0.6485	0.01771	6
						30	0.3797	0.005277	6

## Sheet: Fig9
Fig9a: HAT assays of MORF constructs with NCPs									Fig9f: Normalized band intensity from EMSAs of WH2-DPF WT, K182A, and K167A with DNA147								Fig9h: Normalized band intensity from EMSAs of WH2-DPF with NCP147 and NCP187
		Normalized to NCP without Linker							Ratio	WT	K182A	K167A					Ratio	NCP147	NCP187
		Exp1	Exp2	Exp3	Average	Error Bars			1:0	1	1	1					1:0	1	1
MORF N1-716 WT	NCP without Linker	1.02099	0.889067	1.08995	1	0.102071			1:5	1.09466	0.946302	1.38772					1:2	0.837893	0.817434
	NCP with Linker	1.83922	1.54992	1.71063	1.69992	0.144947			1:25	0.917354	0.673633	1.2419					1:5	0.780851	0.813278
MORF N1-716 𝞓 WH1	NCP without Linker	1.00854	1.01219	0.979269	1	0.0180454			1:75	0.504982	0.177561	0.809328					1:10	1.06439	0.615
	NCP with Linker	1.03839	1.01474	1.07518	1.04277	0.0304563			1:100	0.0972413	0.0196669	0.236507					1:20	0.871346	0.0602286
MORF N1-716 𝞓 WH2	NCP without Linker	1.01741	1.04123	0.941357	1	0.0521642			1:200	0.0125081	0.000598997	0.0483035					1:30	0.42992	0.0329036
	NCP with Linker	1.36652	1.30144	1.21142	1.29313	0.0778835			1:400	0	0.00230322	0.00960685					1:40	0.425507	0.0284551
MORF N1-716 𝞓 WH1/2	NCP without Linker	0.892849	1.0657	1.04145	1	0.093584			1:800	0	0.00370182	0.00983571					1:60	0.159213	0.0186607
	NCP with Linker	1.12503	1.09313	1.05602	1.09139	0.0345402
Fig9c: EMSA for MORF WH2-DPF with DNA147			Fig9d: EMSA for MORF WH2-DPF K167A with DNA147					Fig9e: EMSA for MORF WH2-DPF K182A with DNA147					Fig9g top: EMSA for MORF WH2-DPF with NCP147					Fig9g bottom: EMSA for MORF WH2-DPF with NCP187

## Sheet: Suppl Fig2
Suppl. Fig2b: EMSA for MOZ WH1 and WH2

[truncated: 6 more sheets: Suppl Fig3, Suppl Fig4, Suppl Fig6, Suppl Fig9, Suppl Fig10, Suppl Fig11]
